# Supplementary material for: Quantitative ethnobotany of plants used for vernacular building construction in Ghana
Source: PLoS One. 2024 Nov 15;19(11):e0313778. doi: 10.1371/journal.pone.0313778 (PMC11567639; doi:10.1371/journal.pone.0313778)
Supplement: S1 Table — (XLSX) [file pone.0313778.s001.xlsx]

## Sheet: Sheet1
informant	sp_name	Use_1	Use_2	Use_3	Use_4	Use_5	Use_6
inform_a	sp_a	0	1	1	1	0	1
inform_a	sp_b	1	1	0	1	0	0
inform_a	sp_c	1	1	0	1	0	0
inform_a	sp_d	0	1	0	1	0	0
inform_a	sp_e	0	0	1	0	0	1
inform_a	sp_f	1	0	0	0	0	0
inform_a	sp_g	1	0	0	0	0	0
inform_a	sp_h	1	0	0	0	0	0
inform_a	sp_i	1	0	0	0	0	0
inform_a	sp_j	1	0	0	0	0	0
inform_a	sp_k	1	0	0	0	0	0
inform_a	sp_l	1	1	0	0	0	0
inform_a	sp_m	1	0	0	0	0	0
inform_a	sp_n	1	0	0	0	0	0
inform_a	sp_o	0	0	0	0	1	0
inform_a	sp_p	0	0	0	0	1	0
inform_a	sp_q	0	0	0	0	1	0
inform_a	sp_r	0	0	0	0	1	0
inform_a	sp_s	0	0	0	0	0	1
inform_a	sp_t	0	0	0	0	0	1
inform_a	sp_u	0	0	0	0	0	1
inform_a	sp_v	0	0	0	0	0	1
inform_a	sp_w	0	0	0	0	0	1
inform_a	sp_x	0	0	0	0	0	1
inform_a	sp_y	1	0	0	0	0	0
inform_a	sp_z	0	1	0	0	0	0
inform_b	sp_a	0	1	1	1	0	1
inform_b	sp_b	1	1	0	1	0	0
inform_b	sp_c	1	1	0	1	0	0
inform_b	sp_d	0	1	0	1	0	0
inform_b	sp_e	0	0	1	0	0	1
inform_b	sp_f	1	0	0	0	0	0
inform_b	sp_g	1	0	0	0	0	0
inform_b	sp_h	1	0	0	0	0	0
inform_b	sp_i	1	0	0	0	0	0
inform_b	sp_j	1	0	0	0	0	0
inform_b	sp_k	1	0	0	0	0	0
inform_b	sp_l	1	1	0	0	0	0
inform_b	sp_m	1	0	0	0	0	0
inform_b	sp_n	1	0	0	0	0	0
inform_b	sp_o	0	0	0	0	1	0
inform_b	sp_p	0	0	0	0	1	0
inform_b	sp_q	0	0	0	0	1	0
inform_b	sp_r	0	0	0	0	1	0
inform_b	sp_s	0	0	0	0	0	1
inform_b	sp_t	0	0	0	0	0	1
inform_b	sp_u	0	0	0	0	0	1
inform_b	sp_v	0	0	0	0	0	1
inform_b	sp_w	0	0	0	0	0	1
inform_b	sp_x	0	0	0	0	0	1
inform_b	sp_y	1	0	0	0	0	0
inform_b	sp_z	0	1	0	0	0	0
inform_c	sp_a	0	1	1	1	0	1
inform_c	sp_b	1	1	0	1	0	0
inform_c	sp_c	1	1	0	1	0	0
inform_c	sp_d	0	1	0	1	0	0
inform_c	sp_e	0	0	1	0	0	1
inform_c	sp_f	1	0	0	0	0	0
inform_c	sp_g	1	0	0	0	0	0
inform_c	sp_h	1	0	0	0	0	0
inform_c	sp_i	1	0	0	0	0	0
inform_c	sp_j	1	0	0	0	0	0
inform_c	sp_k	1	0	0	0	0	0
inform_c	sp_l	1	1	0	0	0	0
inform_c	sp_m	1	0	0	0	0	0
inform_c	sp_n	1	0	0	0	0	0
inform_c	sp_o	0	0	0	0	1	0
inform_c	sp_p	0	0	0	0	1	0
inform_c	sp_q	0	0	0	0	1	0
inform_c	sp_r	0	0	0	0	1	0
inform_c	sp_s	0	0	0	0	0	1
inform_c	sp_t	0	0	0	0	0	1
inform_c	sp_u	0	0	0	0	0	1
inform_c	sp_v	0	0	0	0	0	1
inform_c	sp_w	0	0	0	0	0	1
inform_c	sp_x	0	0	0	0	0	1
inform_c	sp_y	1	0	0	0	0	0
inform_c	sp_z	0	1	0	0	0	0
inform_d	sp_a	0	1	1	1	0	1
inform_d	sp_b	1	1	0	1	0	0
inform_d	sp_c	1	1	0	1	0	0
inform_d	sp_d	0	1	0	1	0	0
inform_d	sp_e	0	0	1	0	0	1
inform_d	sp_f	1	0	0	0	0	0
inform_d	sp_g	1	0	0	0	0	0
inform_d	sp_h	1	0	0	0	0	0
inform_d	sp_i	1	0	0	0	0	0
inform_d	sp_j	1	0	0	0	0	0
inform_d	sp_k	1	0	0	0	0	0
inform_d	sp_l	1	1	0	0	0	0
inform_d	sp_m	1	0	0	0	0	0
inform_d	sp_n	1	0	0	0	0	0
inform_d	sp_o	0	0	0	0	1	0
inform_d	sp_p	0	0	0	0	1	0
inform_d	sp_q	0	0	0	0	1	0
inform_d	sp_r	0	0	0	0	1	0
inform_d	sp_s	0	0	0	0	0	1
inform_d	sp_t	0	0	0	0	0	1
inform_d	sp_u	0	0	0	0	0	1
inform_d	sp_v	0	0	0	0	0	1
inform_d	sp_w	0	0	0	0	0	1
inform_d	sp_x	0	0	0	0	0	1
inform_d	sp_y	1	0	0	0	0	0
inform_d	sp_z	0	1	0	0	0	0
inform_e	sp_a	0	1	1	1	0	1
inform_e	sp_b	1	1	0	1	0	0
inform_e	sp_c	1	1	0	1	0	0
inform_e	sp_d	0	1	0	1	0	0
inform_e	sp_e	0	0	1	0	0	1
inform_e	sp_f	1	0	0	0	0	0
inform_e	sp_g	1	0	0	0	0	0
inform_e	sp_h	1	0	0	0	0	0
inform_e	sp_i	1	0	0	0	0	0
inform_e	sp_j	1	0	0	0	0	0
inform_e	sp_k	1	0	0	0	0	0
inform_e	sp_l	1	1	0	0	0	0
inform_e	sp_m	1	0	0	0	0	0
inform_e	sp_n	1	0	0	0	0	0
inform_e	sp_o	0	0	0	0	1	0
inform_e	sp_p	0	0	0	0	1	0
inform_e	sp_q	0	0	0	0	1	0
inform_e	sp_r	0	0	0	0	1	0
inform_e	sp_s	0	0	0	0	0	1
inform_e	sp_t	0	0	0	0	0	1
inform_e	sp_u	0	0	0	0	0	1
inform_e	sp_v	0	0	0	0	0	1
inform_e	sp_w	0	0	0	0	0	1
inform_e	sp_x	0	0	0	0	0	1
inform_e	sp_y	1	0	0	0	0	0
inform_e	sp_z	0	1	0	0	0	0
inform_f	sp_a	0	1	1	1	0	1
inform_f	sp_b	1	1	0	1	0	0
inform_f	sp_c	1	1	0	1	0	0
inform_f	sp_d	0	1	0	1	0	0
inform_f	sp_e	0	0	1	0	0	1
inform_f	sp_f	1	0	0	0	0	0
inform_f	sp_g	1	0	0	0	0	0
inform_f	sp_h	1	0	0	0	0	0
inform_f	sp_i	1	0	0	0	0	0
inform_f	sp_j	1	0	0	0	0	0
inform_f	sp_k	1	0	0	0	0	0
inform_f	sp_l	1	1	0	0	0	0
inform_f	sp_m	1	0	0	0	0	0
inform_f	sp_n	1	0	0	0	0	0
inform_f	sp_o	0	0	0	0	1	0
inform_f	sp_p	0	0	0	0	1	0
inform_f	sp_q	0	0	0	0	1	0
inform_f	sp_r	0	0	0	0	1	0
inform_f	sp_s	0	0	0	0	0	1
inform_f	sp_t	0	0	0	0	0	1
inform_f	sp_u	0	0	0	0	0	1
inform_f	sp_v	0	0	0	0	0	1
inform_f	sp_w	0	0	0	0	0	1
inform_f	sp_x	0	0	0	0	0	1
inform_f	sp_y	1	0	0	0	0	0
inform_f	sp_z	0	1	0	0	0	0
inform_g	sp_a	0	1	1	1	0	1
inform_g	sp_b	1	1	0	1	0	0
inform_g	sp_c	1	1	0	1	0	0
inform_g	sp_d	0	1	0	1	0	0
inform_g	sp_e	0	0	1	0	0	1
inform_g	sp_f	1	0	0	0	0	0
inform_g	sp_g	1	0	0	0	0	0
inform_g	sp_h	1	0	0	0	0	0
inform_g	sp_i	1	0	0	0	0	0
inform_g	sp_j	1	0	0	0	0	0
inform_g	sp_k	1	0	0	0	0	0
inform_g	sp_l	1	1	0	0	0	0
inform_g	sp_m	1	0	0	0	0	0
inform_g	sp_n	1	0	0	0	0	0
inform_g	sp_o	0	0	0	0	1	0
inform_g	sp_p	0	0	0	0	1	0
inform_g	sp_q	0	0	0	0	1	0
inform_g	sp_r	0	0	0	0	1	0
inform_g	sp_s	0	0	0	0	0	1
inform_g	sp_t	0	0	0	0	0	1
inform_g	sp_u	0	0	0	0	0	1
inform_g	sp_v	0	0	0	0	0	1
inform_g	sp_w	0	0	0	0	0	1
inform_g	sp_x	0	0	0	0	0	1
inform_g	sp_y	1	0	0	0	0	0
inform_g	sp_z	0	1	0	0	0	0
inform_h	sp_a	0	1	1	1	0	1
inform_h	sp_b	1	1	0	1	0	0
inform_h	sp_c	1	1	0	1	0	0
inform_h	sp_d	0	1	0	1	0	0
inform_h	sp_e	0	0	1	0	0	1
inform_h	sp_f	1	0	0	0	0	0
inform_h	sp_g	1	0	0	0	0	0
inform_h	sp_h	1	0	0	0	0	0
inform_h	sp_i	1	0	0	0	0	0
inform_h	sp_j	1	0	0	0	0	0
inform_h	sp_k	1	0	0	0	0	0
inform_h	sp_l	1	1	0	0	0	0
inform_h	sp_m	1	0	0	0	0	0
inform_h	sp_n	1	0	0	0	0	0
inform_h	sp_o	0	0	0	0	1	0
inform_h	sp_p	0	0	0	0	1	0
inform_h	sp_q	0	0	0	0	1	0
inform_h	sp_r	0	0	0	0	1	0
inform_h	sp_s	0	0	0	0	0	1
inform_h	sp_t	0	0	0	0	0	1
inform_h	sp_u	0	0	0	0	0	1
inform_h	sp_v	0	0	0	0	0	1
inform_h	sp_w	0	0	0	0	0	1
inform_h	sp_x	0	0	0	0	0	1
inform_h	sp_y	1	0	0	0	0	0
inform_h	sp_z	0	1	0	0	0	0
inform_i	sp_a	0	1	1	1	0	1
inform_i	sp_b	1	1	0	1	0	0
inform_i	sp_c	1	1	0	1	0	0
inform_i	sp_d	0	1	0	1	0	0
inform_i	sp_e	0	0	1	0	0	1
inform_i	sp_f	1	0	0	0	0	0
inform_i	sp_g	1	0	0	0	0	0
inform_i	sp_h	1	0	0	0	0	0
inform_i	sp_i	1	0	0	0	0	0
inform_i	sp_j	1	0	0	0	0	0
inform_i	sp_k	1	0	0	0	0	0
inform_i	sp_l	1	1	0	0	0	0
inform_i	sp_m	1	0	0	0	0	0
inform_i	sp_n	1	0	0	0	0	0
inform_i	sp_o	0	0	0	0	1	0
inform_i	sp_p	0	0	0	0	1	0
inform_i	sp_q	0	0	0	0	1	0
inform_i	sp_r	0	0	0	0	1	0
inform_i	sp_s	0	0	0	0	0	1
inform_i	sp_t	0	0	0	0	0	1
inform_i	sp_u	0	0	0	0	0	1
inform_i	sp_v	0	0	0	0	0	1
inform_i	sp_w	0	0	0	0	0	1
inform_i	sp_x	0	0	0	0	0	1
inform_i	sp_y	1	0	0	0	0	0
inform_i	sp_z	0	1	0	0	0	0
inform_j	sp_a	0	1	1	1	0	1
inform_j	sp_b	1	1	0	1	0	0
inform_j	sp_c	1	1	0	1	0	0
inform_j	sp_d	0	1	0	1	0	0
inform_j	sp_e	0	0	1	0	0	1
inform_j	sp_f	1	0	0	0	0	0
inform_j	sp_g	1	0	0	0	0	0
inform_j	sp_h	1	0	0	0	0	0
inform_j	sp_i	1	0	0	0	0	0
inform_j	sp_j	1	0	0	0	0	0
inform_j	sp_k	1	0	0	0	0	0
inform_j	sp_l	1	1	0	0	0	0
inform_j	sp_m	1	0	0	0	0	0
inform_j	sp_n	1	0	0	0	0	0
inform_j	sp_o	0	0	0	0	1	0
inform_j	sp_p	0	0	0	0	1	0
inform_j	sp_q	0	0	0	0	1	0
inform_j	sp_r	0	0	0	0	1	0
inform_j	sp_s	0	0	0	0	0	1
inform_j	sp_t	0	0	0	0	0	1
inform_j	sp_u	0	0	0	0	0	1
inform_j	sp_v	0	0	0	0	0	1
inform_j	sp_w	0	0	0	0	0	1
inform_j	sp_x	0	0	0	0	0	1
inform_j	sp_y	1	0	0	0	0	0
inform_j	sp_z	0	1	0	0	0	0
inform_k	sp_a	0	1	1	1	0	1
inform_k	sp_b	1	1	0	1	0	0
inform_k	sp_c	1	1	0	1	0	0
inform_k	sp_d	0	1	0	1	0	0
inform_k	sp_e	0	0	1	0	0	1
inform_k	sp_f	1	0	0	0	0	0
inform_k	sp_g	1	0	0	0	0	0
inform_k	sp_h	1	0	0	0	0	0
inform_k	sp_i	1	0	0	0	0	0
inform_k	sp_j	1	0	0	0	0	0
inform_k	sp_k	1	0	0	0	0	0
inform_k	sp_l	1	1	0	0	0	0
inform_k	sp_m	1	0	0	0	0	0
inform_k	sp_n	1	0	0	0	0	0
inform_k	sp_o	0	0	0	0	1	0
inform_k	sp_p	0	0	0	0	1	0
inform_k	sp_q	0	0	0	0	1	0
inform_k	sp_r	0	0	0	0	1	0
inform_k	sp_s	0	0	0	0	0	1
inform_k	sp_t	0	0	0	0	0	1
inform_k	sp_u	0	0	0	0	0	1
inform_k	sp_v	0	0	0	0	0	1
inform_k	sp_w	0	0	0	0	0	1
inform_k	sp_x	0	0	0	0	0	1
inform_k	sp_y	1	0	0	0	0	0
inform_k	sp_z	0	1	0	0	0	0
inform_l	sp_a	0	1	1	1	0	1
inform_l	sp_b	1	1	0	1	0	0
inform_l	sp_c	1	1	0	1	0	0
inform_l	sp_d	0	1	0	1	0	0
inform_l	sp_e	0	0	1	0	0	1
inform_l	sp_f	1	0	0	0	0	0
inform_l	sp_g	1	0	0	0	0	0
inform_l	sp_h	1	0	0	0	0	0
inform_l	sp_i	1	0	0	0	0	0
inform_l	sp_j	1	0	0	0	0	0
inform_l	sp_k	1	0	0	0	0	0
inform_l	sp_l	1	1	0	0	0	0
inform_l	sp_m	1	0	0	0	0	0
inform_l	sp_n	1	0	0	0	0	0
inform_l	sp_o	0	0	0	0	1	0
inform_l	sp_p	0	0	0	0	1	0
inform_l	sp_q	0	0	0	0	1	0
inform_l	sp_r	0	0	0	0	1	0
inform_l	sp_s	0	0	0	0	0	1
inform_l	sp_t	0	0	0	0	0	1
inform_l	sp_u	0	0	0	0	0	1
inform_l	sp_v	0	0	0	0	0	1
inform_l	sp_w	0	0	0	0	0	1
inform_l	sp_x	0	0	0	0	0	1
inform_l	sp_y	1	0	0	0	0	0
inform_l	sp_z	0	1	0	0	0	0
inform_m	sp_a	0	1	1	1	0	1
inform_m	sp_b	1	1	0	1	0	0
inform_m	sp_c	1	1	0	1	0	0
inform_m	sp_d	0	1	0	1	0	0
inform_m	sp_e	0	0	1	0	0	1
inform_m	sp_f	1	0	0	0	0	0
inform_m	sp_g	1	0	0	0	0	0
inform_m	sp_h	1	0	0	0	0	0
inform_m	sp_i	1	0	0	0	0	0
inform_m	sp_j	1	0	0	0	0	0
inform_m	sp_k	1	0	0	0	0	0
inform_m	sp_l	1	1	0	0	0	0
inform_m	sp_m	1	0	0	0	0	0
inform_m	sp_n	1	0	0	0	0	0
inform_m	sp_o	0	0	0	0	1	0
inform_m	sp_p	0	0	0	0	1	0
inform_m	sp_q	0	0	0	0	1	0
inform_m	sp_r	0	0	0	0	1	0
inform_m	sp_s	0	0	0	0	0	1
inform_m	sp_t	0	0	0	0	0	1
inform_m	sp_u	0	0	0	0	0	1
inform_m	sp_v	0	0	0	0	0	1
inform_m	sp_w	0	0	0	0	0	1
inform_m	sp_x	0	0	0	0	0	1
inform_m	sp_y	1	0	0	0	0	0
inform_m	sp_z	0	1	0	0	0	0
inform_n	sp_a	0	1	1	1	0	1
inform_n	sp_b	1	1	0	1	0	0
inform_n	sp_c	1	1	0	1	0	0
inform_n	sp_d	0	1	0	1	0	0
inform_n	sp_e	0	0	1	0	0	1
inform_n	sp_f	1	0	0	0	0	0
inform_n	sp_g	1	0	0	0	0	0
inform_n	sp_h	1	0	0	0	0	0
inform_n	sp_i	1	0	0	0	0	0
inform_n	sp_j	1	0	0	0	0	0
inform_n	sp_k	1	0	0	0	0	0
inform_n	sp_l	1	1	0	0	0	0
inform_n	sp_m	1	0	0	0	0	0
inform_n	sp_n	1	0	0	0	0	0
inform_n	sp_o	0	0	0	0	1	0
inform_n	sp_p	0	0	0	0	1	0
inform_n	sp_q	0	0	0	0	1	0
inform_n	sp_r	0	0	0	0	1	0
inform_n	sp_s	0	0	0	0	0	1
inform_n	sp_t	0	0	0	0	0	1
inform_n	sp_u	0	0	0	0	0	1
inform_n	sp_v	0	0	0	0	0	1
inform_n	sp_w	0	0	0	0	0	1
inform_n	sp_x	0	0	0	0	0	1
inform_n	sp_y	1	0	0	0	0	0
inform_n	sp_z	0	1	0	0	0	0
inform_o	sp_a	0	1	1	1	0	1
inform_o	sp_b	1	1	0	1	0	0
inform_o	sp_c	1	1	0	1	0	0
inform_o	sp_d	0	1	0	1	0	0
inform_o	sp_e	0	0	1	0	0	1
inform_o	sp_f	1	0	0	0	0	0
inform_o	sp_g	1	0	0	0	0	0
inform_o	sp_h	1	0	0	0	0	0
inform_o	sp_i	1	0	0	0	0	0
inform_o	sp_j	1	0	0	0	0	0
inform_o	sp_k	1	0	0	0	0	0
inform_o	sp_l	1	1	0	0	0	0
inform_o	sp_m	1	0	0	0	0	0
inform_o	sp_n	1	0	0	0	0	0
inform_o	sp_o	0	0	0	0	1	0
inform_o	sp_p	0	0	0	0	1	0
inform_o	sp_q	0	0	0	0	1	0
inform_o	sp_r	0	0	0	0	1	0
inform_o	sp_s	0	0	0	0	0	1
inform_o	sp_t	0	0	0	0	0	1
inform_o	sp_u	0	0	0	0	0	1
inform_o	sp_v	0	0	0	0	0	1
inform_o	sp_w	0	0	0	0	0	1
inform_o	sp_x	0	0	0	0	0	1
inform_o	sp_y	1	0	0	0	0	0
inform_o	sp_z	0	1	0	0	0	0
inform_p	sp_a	0	1	1	1	0	1
inform_p	sp_b	1	1	0	1	0	0
inform_p	sp_c	1	1	0	1	0	0
inform_p	sp_d	0	1	0	1	0	0
inform_p	sp_e	0	0	1	0	0	1
inform_p	sp_f	1	0	0	0	0	0
inform_p	sp_g	1	0	0	0	0	0
inform_p	sp_h	1	0	0	0	0	0
inform_p	sp_i	1	0	0	0	0	0
inform_p	sp_j	1	0	0	0	0	0
inform_p	sp_k	1	0	0	0	0	0
inform_p	sp_l	1	1	0	0	0	0
inform_p	sp_m	1	0	0	0	0	0
inform_p	sp_n	1	0	0	0	0	0
inform_p	sp_o	0	0	0	0	1	0
inform_p	sp_p	0	0	0	0	1	0
inform_p	sp_q	0	0	0	0	1	0
inform_p	sp_r	0	0	0	0	1	0
inform_p	sp_s	0	0	0	0	0	1
inform_p	sp_t	0	0	0	0	0	1
inform_p	sp_u	0	0	0	0	0	1
inform_p	sp_v	0	0	0	0	0	1
inform_p	sp_w	0	0	0	0	0	1
inform_p	sp_x	0	0	0	0	0	1
inform_p	sp_y	1	0	0	0	0	0
inform_p	sp_z	0	1	0	0	0	0
inform_q	sp_a	0	1	1	1	0	1
inform_q	sp_b	1	1	0	1	0	0
inform_q	sp_c	1	1	0	1	0	0
inform_q	sp_d	0	1	0	1	0	0
inform_q	sp_e	0	0	1	0	0	1
inform_q	sp_f	1	0	0	0	0	0
inform_q	sp_g	1	0	0	0	0	0
inform_q	sp_h	1	0	0	0	0	0
inform_q	sp_i	1	0	0	0	0	0
inform_q	sp_j	1	0	0	0	0	0
inform_q	sp_k	1	0	0	0	0	0
inform_q	sp_l	1	1	0	0	0	0
inform_q	sp_m	1	0	0	0	0	0
inform_q	sp_n	1	0	0	0	0	0
inform_q	sp_o	0	0	0	0	1	0
inform_q	sp_p	0	0	0	0	1	0
inform_q	sp_q	0	0	0	0	1	0
inform_q	sp_r	0	0	0	0	1	0
inform_q	sp_s	0	0	0	0	0	1
inform_q	sp_t	0	0	0	0	0	1
inform_q	sp_u	0	0	0	0	0	1
inform_q	sp_v	0	0	0	0	0	1
inform_q	sp_w	0	0	0	0	0	1
inform_q	sp_x	0	0	0	0	0	1
inform_q	sp_y	1	0	0	0	0	0
inform_q	sp_z	0	1	0	0	0	0
inform_r	sp_a	0	1	1	1	0	1
inform_r	sp_b	1	1	0	1	0	0
inform_r	sp_c	1	1	0	1	0	0
inform_r	sp_d	0	1	0	1	0	0
inform_r	sp_e	0	0	1	0	0	1
inform_r	sp_f	1	0	0	0	0	0
inform_r	sp_g	1	0	0	0	0	0
inform_r	sp_h	1	0	0	0	0	0
inform_r	sp_i	1	0	0	0	0	0
inform_r	sp_j	1	0	0	0	0	0
inform_r	sp_k	1	0	0	0	0	0
inform_r	sp_l	1	1	0	0	0	0
inform_r	sp_m	1	0	0	0	0	0
inform_r	sp_n	1	0	0	0	0	0
inform_r	sp_o	0	0	0	0	1	0
inform_r	sp_p	0	0	0	0	1	0
inform_r	sp_q	0	0	0	0	1	0
inform_r	sp_r	0	0	0	0	1	0
inform_r	sp_s	0	0	0	0	0	1
inform_r	sp_t	0	0	0	0	0	1
inform_r	sp_u	0	0	0	0	0	1
inform_r	sp_v	0	0	0	0	0	1
inform_r	sp_w	0	0	0	0	0	1
inform_r	sp_x	0	0	0	0	0	1
inform_r	sp_y	1	0	0	0	0	0
inform_r	sp_z	0	1	0	0	0	0
inform_s	sp_a	0	1	1	1	0	1
inform_s	sp_b	1	1	0	1	0	0
inform_s	sp_c	1	1	0	1	0	0
inform_s	sp_d	0	1	0	1	0	0
inform_s	sp_e	0	0	1	0	0	1
inform_s	sp_f	1	0	0	0	0	0
inform_s	sp_g	1	0	0	0	0	0
inform_s	sp_h	1	0	0	0	0	0
inform_s	sp_i	1	0	0	0	0	0
inform_s	sp_j	1	0	0	0	0	0
inform_s	sp_k	1	0	0	0	0	0
inform_s	sp_l	1	1	0	0	0	0
inform_s	sp_m	1	0	0	0	0	0
inform_s	sp_n	1	0	0	0	0	0
inform_s	sp_o	0	0	0	0	1	0
inform_s	sp_p	0	0	0	0	1	0
inform_s	sp_q	0	0	0	0	1	0
inform_s	sp_r	0	0	0	0	1	0
inform_s	sp_s	0	0	0	0	0	1
inform_s	sp_t	0	0	0	0	0	1
inform_s	sp_u	0	0	0	0	0	1
inform_s	sp_v	0	0	0	0	0	1
inform_s	sp_w	0	0	0	0	0	1
inform_s	sp_x	0	0	0	0	0	1
inform_s	sp_y	1	0	0	0	0	0
inform_s	sp_z	0	1	0	0	0	0
inform_t	sp_a	0	1	1	1	0	1
inform_t	sp_b	1	1	0	1	0	0
inform_t	sp_c	1	1	0	1	0	0
inform_t	sp_d	0	1	0	1	0	0
inform_t	sp_e	0	0	1	0	0	1
inform_t	sp_f	1	0	0	0	0	0
inform_t	sp_g	1	0	0	0	0	0
inform_t	sp_h	1	0	0	0	0	0
inform_t	sp_i	1	0	0	0	0	0
inform_t	sp_j	1	0	0	0	0	0
inform_t	sp_k	1	0	0	0	0	0
inform_t	sp_l	1	1	0	0	0	0
inform_t	sp_m	1	0	0	0	0	0
inform_t	sp_n	1	0	0	0	0	0
inform_t	sp_o	0	0	0	0	1	0
inform_t	sp_p	0	0	0	0	1	0
inform_t	sp_q	0	0	0	0	1	0
inform_t	sp_r	0	0	0	0	1	0
inform_t	sp_s	0	0	0	0	0	1
inform_t	sp_t	0	0	0	0	0	1
inform_t	sp_u	0	0	0	0	0	1
inform_t	sp_v	0	0	0	0	0	1
inform_t	sp_w	0	0	0	0	0	1
inform_t	sp_x	0	0	0	0	0	1
inform_t	sp_y	1	0	0	0	0	0
inform_t	sp_z	0	1	0	0	0	0
inform_u	sp_a	0	1	1	1	0	1
inform_u	sp_b	1	1	0	1	0	0
inform_u	sp_c	1	1	0	1	0	0
inform_u	sp_d	0	1	0	1	0	0
inform_u	sp_e	0	0	1	0	0	1
inform_u	sp_f	1	0	0	0	0	0
inform_u	sp_g	1	0	0	0	0	0
inform_u	sp_h	1	0	0	0	0	0
inform_u	sp_i	1	0	0	0	0	0
inform_u	sp_j	1	0	0	0	0	0
inform_u	sp_k	1	0	0	0	0	0
inform_u	sp_l	1	1	0	0	0	0
inform_u	sp_m	1	0	0	0	0	0
inform_u	sp_n	1	0	0	0	0	0
inform_u	sp_o	0	0	0	0	1	0
inform_u	sp_p	0	0	0	0	1	0
inform_u	sp_q	0	0	0	0	1	0
inform_u	sp_r	0	0	0	0	1	0
inform_u	sp_s	0	0	0	0	0	1
inform_u	sp_t	0	0	0	0	0	1
inform_u	sp_u	0	0	0	0	0	1
inform_u	sp_v	0	0	0	0	0	1
inform_u	sp_w	0	0	0	0	0	1
inform_u	sp_x	0	0	0	0	0	1
inform_u	sp_y	1	0	0	0	0	0
inform_u	sp_z	0	1	0	0	0	0
inform_v	sp_a	0	1	1	1	0	1
inform_v	sp_b	1	1	0	1	0	0
inform_v	sp_c	1	1	0	1	0	0
inform_v	sp_d	0	1	0	1	0	0
inform_v	sp_e	0	0	1	0	0	1
inform_v	sp_f	1	0	0	0	0	0
inform_v	sp_g	1	0	0	0	0	0
inform_v	sp_h	1	0	0	0	0	0
inform_v	sp_i	1	0	0	0	0	0
inform_v	sp_j	1	0	0	0	0	0
inform_v	sp_k	1	0	0	0	0	0
inform_v	sp_l	1	1	0	0	0	0
inform_v	sp_m	1	0	0	0	0	0
inform_v	sp_n	1	0	0	0	0	0
inform_v	sp_o	0	0	0	0	1	0
inform_v	sp_p	0	0	0	0	1	0
inform_v	sp_q	0	0	0	0	1	0
inform_v	sp_r	0	0	0	0	1	0
inform_v	sp_s	0	0	0	0	0	1
inform_v	sp_t	0	0	0	0	0	1
inform_v	sp_u	0	0	0	0	0	1
inform_v	sp_v	0	0	0	0	0	1
inform_v	sp_w	0	0	0	0	0	1
inform_v	sp_x	0	0	0	0	0	1
inform_v	sp_y	1	0	0	0	0	0
inform_v	sp_z	0	1	0	0	0	0
inform_w	sp_a	0	1	1	1	0	1
inform_w	sp_b	1	1	0	1	0	0
inform_w	sp_c	1	1	0	1	0	0
inform_w	sp_d	0	1	0	1	0	0
inform_w	sp_e	0	0	1	0	0	1
inform_w	sp_f	1	0	0	0	0	0
inform_w	sp_g	1	0	0	0	0	0
inform_w	sp_h	1	0	0	0	0	0
inform_w	sp_i	1	0	0	0	0	0
inform_w	sp_j	1	0	0	0	0	0
inform_w	sp_k	1	0	0	0	0	0
inform_w	sp_l	1	1	0	0	0	0
inform_w	sp_m	1	0	0	0	0	0
inform_w	sp_n	1	0	0	0	0	0
inform_w	sp_o	0	0	0	0	1	0
inform_w	sp_p	0	0	0	0	1	0
inform_w	sp_q	0	0	0	0	1	0
inform_w	sp_r	0	0	0	0	1	0
inform_w	sp_s	0	0	0	0	0	1
inform_w	sp_t	0	0	0	0	0	1
inform_w	sp_u	0	0	0	0	0	1
inform_w	sp_v	0	0	0	0	0	1
inform_w	sp_w	0	0	0	0	0	1
inform_w	sp_x	0	0	0	0	0	1
inform_w	sp_y	1	0	0	0	0	0
inform_w	sp_z	0	1	0	0	0	0
inform_x	sp_a	0	1	1	1	0	1
inform_x	sp_b	1	1	0	1	0	0
inform_x	sp_c	1	1	0	1	0	0
inform_x	sp_d	0	1	0	1	0	0
inform_x	sp_e	0	0	1	0	0	1
inform_x	sp_f	1	0	0	0	0	0
inform_x	sp_g	1	0	0	0	0	0
inform_x	sp_h	1	0	0	0	0	0
inform_x	sp_i	1	0	0	0	0	0
inform_x	sp_j	1	0	0	0	0	0
inform_x	sp_k	1	0	0	0	0	0
inform_x	sp_l	1	1	0	0	0	0
inform_x	sp_m	1	0	0	0	0	0
inform_x	sp_n	1	0	0	0	0	0
inform_x	sp_o	0	0	0	0	1	0
inform_x	sp_p	0	0	0	0	1	0
inform_x	sp_q	0	0	0	0	1	0
inform_x	sp_r	0	0	0	0	1	0
inform_x	sp_s	0	0	0	0	0	1
inform_x	sp_t	0	0	0	0	0	1
inform_x	sp_u	0	0	0	0	0	1
inform_x	sp_v	0	0	0	0	0	1
inform_x	sp_w	0	0	0	0	0	1
inform_x	sp_x	0	0	0	0	0	1
inform_x	sp_y	1	0	0	0	0	0
inform_x	sp_z	0	1	0	0	0	0
inform_y	sp_a	0	1	1	1	0	1
inform_y	sp_b	1	1	0	1	0	0
inform_y	sp_c	1	1	0	1	0	0
inform_y	sp_d	0	1	0	1	0	0
inform_y	sp_e	0	0	1	0	0	1
inform_y	sp_f	1	0	0	0	0	0
inform_y	sp_g	1	0	0	0	0	0
inform_y	sp_h	1	0	0	0	0	0
inform_y	sp_i	1	0	0	0	0	0
inform_y	sp_j	1	0	0	0	0	0
inform_y	sp_k	1	0	0	0	0	0
inform_y	sp_l	1	1	0	0	0	0
inform_y	sp_m	1	0	0	0	0	0
inform_y	sp_n	1	0	0	0	0	0
inform_y	sp_o	0	0	0	0	1	0
inform_y	sp_p	0	0	0	0	1	0
inform_y	sp_q	0	0	0	0	1	0
inform_y	sp_r	0	0	0	0	1	0
inform_y	sp_s	0	0	0	0	0	1
inform_y	sp_t	0	0	0	0	0	1
inform_y	sp_u	0	0	0	0	0	1
inform_y	sp_v	0	0	0	0	0	1
inform_y	sp_w	0	0	0	0	0	1
inform_y	sp_x	0	0	0	0	0	1
inform_y	sp_y	1	0	0	0	0	0
inform_y	sp_z	0	1	0	0	0	0
inform_z	sp_a	0	1	1	1	0	1
inform_z	sp_b	1	1	0	1	0	0
inform_z	sp_c	1	1	0	1	0	0
inform_z	sp_d	0	1	0	1	0	0
inform_z	sp_e	0	0	1	0	0	1
inform_z	sp_f	1	0	0	0	0	0
inform_z	sp_g	1	0	0	0	0	0
inform_z	sp_h	1	0	0	0	0	0
inform_z	sp_i	1	0	0	0	0	0
inform_z	sp_j	1	0	0	0	0	0
inform_z	sp_k	1	0	0	0	0	0
inform_z	sp_l	1	1	0	0	0	0
inform_z	sp_m	1	0	0	0	0	0
inform_z	sp_n	1	0	0	0	0	0
inform_z	sp_o	0	0	0	0	1	0
inform_z	sp_p	0	0	0	0	1	0
inform_z	sp_q	0	0	0	0	1	0
inform_z	sp_r	0	0	0	0	1	0
inform_z	sp_s	0	0	0	0	0	1
inform_z	sp_t	0	0	0	0	0	1
inform_z	sp_u	0	0	0	0	0	1
inform_z	sp_v	0	0	0	0	0	1
inform_z	sp_w	0	0	0	0	0	1
inform_z	sp_x	0	0	0	0	0	1
inform_z	sp_y	1	0	0	0	0	0
inform_z	sp_z	0	1	0	0	0	0
inform_aa	sp_a	0	1	1	1	0	1
inform_aa	sp_b	1	1	0	1	0	0
inform_aa	sp_c	1	1	0	1	0	0
inform_aa	sp_d	0	1	0	1	0	0
inform_aa	sp_e	0	0	1	0	0	1
inform_aa	sp_f	1	0	0	0	0	0
inform_aa	sp_g	1	0	0	0	0	0
inform_aa	sp_h	1	0	0	0	0	0
inform_aa	sp_i	1	0	0	0	0	0
inform_aa	sp_j	1	0	0	0	0	0
inform_aa	sp_k	1	0	0	0	0	0
inform_aa	sp_l	1	1	0	0	0	0
inform_aa	sp_m	1	0	0	0	0	0
inform_aa	sp_n	1	0	0	0	0	0
inform_aa	sp_o	0	0	0	0	1	0
inform_aa	sp_p	0	0	0	0	1	0
inform_aa	sp_q	0	0	0	0	1	0
inform_aa	sp_r	0	0	0	0	1	0
inform_aa	sp_s	0	0	0	0	0	1
inform_aa	sp_t	0	0	0	0	0	1
inform_aa	sp_u	0	0	0	0	0	1
inform_aa	sp_v	0	0	0	0	0	1
inform_aa	sp_w	0	0	0	0	0	1
inform_aa	sp_x	0	0	0	0	0	1
inform_aa	sp_y	1	0	0	0	0	0
inform_aa	sp_z	0	1	0	0	0	0
inform_ab	sp_a	0	1	1	1	0	1
inform_ab	sp_b	1	1	0	1	0	0
inform_ab	sp_c	1	1	0	1	0	0
inform_ab	sp_d	0	1	0	1	0	0
inform_ab	sp_e	0	0	1	0	0	1
inform_ab	sp_f	1	0	0	0	0	0
inform_ab	sp_g	1	0	0	0	0	0
inform_ab	sp_h	1	0	0	0	0	0
inform_ab	sp_i	1	0	0	0	0	0
inform_ab	sp_j	1	0	0	0	0	0
inform_ab	sp_k	1	0	0	0	0	0
inform_ab	sp_l	1	1	0	0	0	0
inform_ab	sp_m	1	0	0	0	0	0
inform_ab	sp_n	1	0	0	0	0	0
inform_ab	sp_o	0	0	0	0	1	0
inform_ab	sp_p	0	0	0	0	1	0
inform_ab	sp_q	0	0	0	0	1	0
inform_ab	sp_r	0	0	0	0	1	0
inform_ab	sp_s	0	0	0	0	0	1
inform_ab	sp_t	0	0	0	0	0	1
inform_ab	sp_u	0	0	0	0	0	1
inform_ab	sp_v	0	0	0	0	0	1
inform_ab	sp_w	0	0	0	0	0	1
inform_ab	sp_x	0	0	0	0	0	1
inform_ab	sp_y	1	0	0	0	0	0
inform_ab	sp_z	0	1	0	0	0	0
inform_ac	sp_a	0	1	1	1	0	1
inform_ac	sp_b	1	1	0	1	0	0
inform_ac	sp_c	1	1	0	1	0	0
inform_ac	sp_d	0	1	0	1	0	0
inform_ac	sp_e	0	0	1	0	0	1
inform_ac	sp_f	1	0	0	0	0	0
inform_ac	sp_g	1	0	0	0	0	0
inform_ac	sp_h	1	0	0	0	0	0
inform_ac	sp_i	1	0	0	0	0	0
inform_ac	sp_j	1	0	0	0	0	0
inform_ac	sp_k	1	0	0	0	0	0
inform_ac	sp_l	1	1	0	0	0	0
inform_ac	sp_m	1	0	0	0	0	0
inform_ac	sp_n	1	0	0	0	0	0
inform_ac	sp_o	0	0	0	0	1	0
inform_ac	sp_p	0	0	0	0	1	0
inform_ac	sp_q	0	0	0	0	1	0
inform_ac	sp_r	0	0	0	0	1	0
inform_ac	sp_s	0	0	0	0	0	1
inform_ac	sp_t	0	0	0	0	0	1
inform_ac	sp_u	0	0	0	0	0	1
inform_ac	sp_v	0	0	0	0	0	1
inform_ac	sp_w	0	0	0	0	0	1
inform_ac	sp_x	0	0	0	0	0	1
inform_ac	sp_y	1	0	0	0	0	0
inform_ac	sp_z	0	1	0	0	0	0
inform_ad	sp_a	0	1	1	1	0	1
inform_ad	sp_b	1	1	0	1	0	0
inform_ad	sp_c	1	1	0	1	0	0
inform_ad	sp_d	0	1	0	1	0	0
inform_ad	sp_e	0	0	1	0	0	1
inform_ad	sp_f	1	0	0	0	0	0
inform_ad	sp_g	1	0	0	0	0	0
inform_ad	sp_h	1	0	0	0	0	0
inform_ad	sp_i	1	0	0	0	0	0
inform_ad	sp_j	1	0	0	0	0	0
inform_ad	sp_k	1	0	0	0	0	0
inform_ad	sp_l	1	1	0	0	0	0
inform_ad	sp_m	1	0	0	0	0	0
inform_ad	sp_n	1	0	0	0	0	0
inform_ad	sp_o	0	0	0	0	1	0
inform_ad	sp_p	0	0	0	0	1	0
inform_ad	sp_q	0	0	0	0	1	0
inform_ad	sp_r	0	0	0	0	1	0
inform_ad	sp_s	0	0	0	0	0	1
inform_ad	sp_t	0	0	0	0	0	1
inform_ad	sp_u	0	0	0	0	0	1
inform_ad	sp_v	0	0	0	0	0	1
inform_ad	sp_w	0	0	0	0	0	1
inform_ad	sp_x	0	0	0	0	0	1
inform_ad	sp_y	1	0	0	0	0	0
inform_ad	sp_z	0	1	0	0	0	0
inform_ae	sp_a	0	1	1	1	0	1
inform_ae	sp_b	1	1	0	1	0	0
inform_ae	sp_c	1	1	0	1	0	0
inform_ae	sp_d	0	1	0	1	0	0
inform_ae	sp_e	0	0	1	0	0	1
inform_ae	sp_f	1	0	0	0	0	0
inform_ae	sp_g	1	0	0	0	0	0
inform_ae	sp_h	1	0	0	0	0	0
inform_ae	sp_i	1	0	0	0	0	0
inform_ae	sp_j	1	0	0	0	0	0
inform_ae	sp_k	1	0	0	0	0	0
inform_ae	sp_l	1	1	0	0	0	0
inform_ae	sp_m	1	0	0	0	0	0
inform_ae	sp_n	1	0	0	0	0	0
inform_ae	sp_o	0	0	0	0	1	0
inform_ae	sp_p	0	0	0	0	1	0
inform_ae	sp_q	0	0	0	0	1	0
inform_ae	sp_r	0	0	0	0	1	0
inform_ae	sp_s	0	0	0	0	0	1
inform_ae	sp_t	0	0	0	0	0	1
inform_ae	sp_u	0	0	0	0	0	1
inform_ae	sp_v	0	0	0	0	0	1
inform_ae	sp_w	0	0	0	0	0	1
inform_ae	sp_x	0	0	0	0	0	1
inform_ae	sp_y	1	0	0	0	0	0
inform_ae	sp_z	0	1	0	0	0	0
inform_af	sp_a	0	1	1	1	0	1
inform_af	sp_b	1	1	0	1	0	0
inform_af	sp_c	1	1	0	1	0	0
inform_af	sp_d	0	1	0	1	0	0
inform_af	sp_e	0	0	1	0	0	1
inform_af	sp_f	1	0	0	0	0	0
inform_af	sp_g	1	0	0	0	0	0
inform_af	sp_h	1	0	0	0	0	0
inform_af	sp_i	1	0	0	0	0	0
inform_af	sp_j	1	0	0	0	0	0
inform_af	sp_k	1	0	0	0	0	0
inform_af	sp_l	1	1	0	0	0	0
inform_af	sp_m	1	0	0	0	0	0
inform_af	sp_n	1	0	0	0	0	0
inform_af	sp_o	0	0	0	0	1	0
inform_af	sp_p	0	0	0	0	1	0
inform_af	sp_q	0	0	0	0	1	0
inform_af	sp_r	0	0	0	0	1	0
inform_af	sp_s	0	0	0	0	0	1
inform_af	sp_t	0	0	0	0	0	1
inform_af	sp_u	0	0	0	0	0	1
inform_af	sp_v	0	0	0	0	0	1
inform_af	sp_w	0	0	0	0	0	1
inform_af	sp_x	0	0	0	0	0	1
inform_af	sp_y	1	0	0	0	0	0
inform_af	sp_z	0	1	0	0	0	0
inform_ag	sp_a	0	1	1	1	0	1
inform_ag	sp_b	1	1	0	1	0	0
inform_ag	sp_c	1	1	0	1	0	0
inform_ag	sp_d	0	1	0	1	0	0
inform_ag	sp_e	0	0	1	0	0	1
inform_ag	sp_f	1	0	0	0	0	0
inform_ag	sp_g	1	0	0	0	0	0
inform_ag	sp_h	1	0	0	0	0	0
inform_ag	sp_i	1	0	0	0	0	0
inform_ag	sp_j	1	0	0	0	0	0
inform_ag	sp_k	1	0	0	0	0	0
inform_ag	sp_l	1	1	0	0	0	0
inform_ag	sp_m	1	0	0	0	0	0
inform_ag	sp_n	1	0	0	0	0	0
inform_ag	sp_o	0	0	0	0	1	0
inform_ag	sp_p	0	0	0	0	1	0
inform_ag	sp_q	0	0	0	0	1	0
inform_ag	sp_r	0	0	0	0	1	0
inform_ag	sp_s	0	0	0	0	0	1
inform_ag	sp_t	0	0	0	0	0	1
inform_ag	sp_u	0	0	0	0	0	1
inform_ag	sp_v	0	0	0	0	0	1
inform_ag	sp_w	0	0	0	0	0	1
inform_ag	sp_x	0	0	0	0	0	1
inform_ag	sp_y	1	0	0	0	0	0
inform_ag	sp_z	0	1	0	0	0	0
inform_ah	sp_a	0	1	1	1	0	1
inform_ah	sp_b	1	1	0	1	0	0
inform_ah	sp_c	1	1	0	1	0	0
inform_ah	sp_d	0	1	0	1	0	0
inform_ah	sp_e	0	0	1	0	0	1
inform_ah	sp_f	1	0	0	0	0	0
inform_ah	sp_g	1	0	0	0	0	0
inform_ah	sp_h	1	0	0	0	0	0
inform_ah	sp_i	1	0	0	0	0	0
inform_ah	sp_j	1	0	0	0	0	0
inform_ah	sp_k	1	0	0	0	0	0
inform_ah	sp_l	1	1	0	0	0	0
inform_ah	sp_m	1	0	0	0	0	0
inform_ah	sp_n	1	0	0	0	0	0
inform_ah	sp_o	0	0	0	0	1	0
inform_ah	sp_p	0	0	0	0	1	0
inform_ah	sp_q	0	0	0	0	1	0
inform_ah	sp_r	0	0	0	0	1	0
inform_ah	sp_s	0	0	0	0	0	1
inform_ah	sp_t	0	0	0	0	0	1
inform_ah	sp_u	0	0	0	0	0	1
inform_ah	sp_v	0	0	0	0	0	1
inform_ah	sp_w	0	0	0	0	0	1
inform_ah	sp_x	0	0	0	0	0	1
inform_ah	sp_y	1	0	0	0	0	0
inform_ah	sp_z	0	1	0	0	0	0
inform_ai	sp_a	0	1	1	1	0	1
inform_ai	sp_b	1	1	0	1	0	0
inform_ai	sp_c	1	1	0	1	0	0
inform_ai	sp_d	0	1	0	1	0	0
inform_ai	sp_e	0	0	1	0	0	1
inform_ai	sp_f	1	0	0	0	0	0
inform_ai	sp_g	1	0	0	0	0	0
inform_ai	sp_h	1	0	0	0	0	0
inform_ai	sp_i	1	0	0	0	0	0
inform_ai	sp_j	1	0	0	0	0	0
inform_ai	sp_k	1	0	0	0	0	0
inform_ai	sp_l	1	1	0	0	0	0
inform_ai	sp_m	1	0	0	0	0	0
inform_ai	sp_n	1	0	0	0	0	0
inform_ai	sp_o	0	0	0	0	1	0
inform_ai	sp_p	0	0	0	0	1	0
inform_ai	sp_q	0	0	0	0	1	0
inform_ai	sp_r	0	0	0	0	1	0
inform_ai	sp_s	0	0	0	0	0	1
inform_ai	sp_t	0	0	0	0	0	1
inform_ai	sp_u	0	0	0	0	0	1
inform_ai	sp_v	0	0	0	0	0	1
inform_ai	sp_w	0	0	0	0	0	1
inform_ai	sp_x	0	0	0	0	0	1
inform_ai	sp_y	1	0	0	0	0	0
inform_ai	sp_z	0	1	0	0	0	0
inform_aj	sp_a	0	1	1	1	0	1
inform_aj	sp_b	1	1	0	1	0	0
inform_aj	sp_c	1	1	0	1	0	0
inform_aj	sp_d	0	1	0	1	0	0
inform_aj	sp_e	0	0	1	0	0	1
inform_aj	sp_f	1	0	0	0	0	0
inform_aj	sp_g	1	0	0	0	0	0
inform_aj	sp_h	1	0	0	0	0	0
inform_aj	sp_i	1	0	0	0	0	0
inform_aj	sp_j	1	0	0	0	0	0
inform_aj	sp_k	1	0	0	0	0	0
inform_aj	sp_l	1	1	0	0	0	0
inform_aj	sp_m	1	0	0	0	0	0
inform_aj	sp_n	1	0	0	0	0	0
inform_aj	sp_o	0	0	0	0	1	0
inform_aj	sp_p	0	0	0	0	1	0
inform_aj	sp_q	0	0	0	0	1	0
inform_aj	sp_r	0	0	0	0	1	0
inform_aj	sp_s	0	0	0	0	0	1
inform_aj	sp_t	0	0	0	0	0	1
inform_aj	sp_u	0	0	0	0	0	1
inform_aj	sp_v	0	0	0	0	0	1
inform_aj	sp_w	0	0	0	0	0	1
inform_aj	sp_x	0	0	0	0	0	1
inform_aj	sp_y	1	0	0	0	0	0
inform_aj	sp_z	0	1	0	0	0	0
inform_ak	sp_a	0	1	1	1	0	1
inform_ak	sp_b	1	1	0	1	0	0
inform_ak	sp_c	1	1	0	1	0	0
inform_ak	sp_d	0	1	0	1	0	0
inform_ak	sp_e	0	0	1	0	0	1
inform_ak	sp_f	1	0	0	0	0	0
inform_ak	sp_g	1	0	0	0	0	0
inform_ak	sp_h	1	0	0	0	0	0
inform_ak	sp_i	1	0	0	0	0	0
inform_ak	sp_j	1	0	0	0	0	0
inform_ak	sp_k	1	0	0	0	0	0
inform_ak	sp_l	1	1	0	0	0	0
inform_ak	sp_m	1	0	0	0	0	0
inform_ak	sp_n	1	0	0	0	0	0
inform_ak	sp_o	0	0	0	0	1	0
inform_ak	sp_p	0	0	0	0	1	0
inform_ak	sp_q	0	0	0	0	1	0
inform_ak	sp_r	0	0	0	0	1	0
inform_ak	sp_s	0	0	0	0	0	1
inform_ak	sp_t	0	0	0	0	0	1
inform_ak	sp_u	0	0	0	0	0	1
inform_ak	sp_v	0	0	0	0	0	1
inform_ak	sp_w	0	0	0	0	0	1
inform_ak	sp_x	0	0	0	0	0	1
inform_ak	sp_y	1	0	0	0	0	0
inform_ak	sp_z	0	1	0	0	0	0
inform_al	sp_a	0	1	1	1	0	1
inform_al	sp_b	1	1	0	1	0	0
inform_al	sp_c	1	1	0	1	0	0
inform_al	sp_d	0	1	0	1	0	0
inform_al	sp_e	0	0	1	0	0	1
inform_al	sp_f	1	0	0	0	0	0
inform_al	sp_g	1	0	0	0	0	0
inform_al	sp_h	1	0	0	0	0	0
inform_al	sp_i	1	0	0	0	0	0
inform_al	sp_j	1	0	0	0	0	0
inform_al	sp_k	1	0	0	0	0	0
inform_al	sp_l	1	1	0	0	0	0
inform_al	sp_m	1	0	0	0	0	0
inform_al	sp_n	1	0	0	0	0	0
inform_al	sp_o	0	0	0	0	1	0
inform_al	sp_p	0	0	0	0	1	0
inform_al	sp_q	0	0	0	0	1	0
inform_al	sp_r	0	0	0	0	1	0
inform_al	sp_s	0	0	0	0	0	1
inform_al	sp_t	0	0	0	0	0	1
inform_al	sp_u	0	0	0	0	0	1
inform_al	sp_v	0	0	0	0	0	1
inform_al	sp_w	0	0	0	0	0	1
inform_al	sp_x	0	0	0	0	0	1
inform_al	sp_y	1	0	0	0	0	0
inform_al	sp_z	0	1	0	0	0	0
inform_am	sp_a	0	1	1	1	0	1
inform_am	sp_b	1	1	0	1	0	0
inform_am	sp_c	1	1	0	1	0	0
inform_am	sp_d	0	1	0	1	0	0
inform_am	sp_e	0	0	1	0	0	1
inform_am	sp_f	1	0	0	0	0	0
inform_am	sp_g	1	0	0	0	0	0
inform_am	sp_h	1	0	0	0	0	0
inform_am	sp_i	1	0	0	0	0	0
inform_am	sp_j	1	0	0	0	0	0
inform_am	sp_k	1	0	0	0	0	0
inform_am	sp_l	1	1	0	0	0	0
inform_am	sp_m	1	0	0	0	0	0
inform_am	sp_n	1	0	0	0	0	0
inform_am	sp_o	0	0	0	0	1	0
inform_am	sp_p	0	0	0	0	1	0
inform_am	sp_q	0	0	0	0	1	0
inform_am	sp_r	0	0	0	0	1	0
inform_am	sp_s	0	0	0	0	0	1
inform_am	sp_t	0	0	0	0	0	1
inform_am	sp_u	0	0	0	0	0	1
inform_am	sp_v	0	0	0	0	0	1
inform_am	sp_w	0	0	0	0	0	1
inform_am	sp_x	0	0	0	0	0	1
inform_am	sp_y	1	0	0	0	0	0
inform_am	sp_z	0	1	0	0	0	0
inform_an	sp_a	0	1	1	1	0	1
inform_an	sp_b	1	1	0	1	0	0
inform_an	sp_c	1	1	0	1	0	0
inform_an	sp_d	0	1	0	1	0	0
inform_an	sp_e	0	0	1	0	0	1
inform_an	sp_f	1	0	0	0	0	0
inform_an	sp_g	1	0	0	0	0	0
inform_an	sp_h	1	0	0	0	0	0
inform_an	sp_i	1	0	0	0	0	0
inform_an	sp_j	1	0	0	0	0	0
inform_an	sp_k	1	0	0	0	0	0
inform_an	sp_l	1	1	0	0	0	0
inform_an	sp_m	1	0	0	0	0	0
inform_an	sp_n	1	0	0	0	0	0
inform_an	sp_o	0	0	0	0	1	0
inform_an	sp_p	0	0	0	0	1	0
inform_an	sp_q	0	0	0	0	1	0
inform_an	sp_r	0	0	0	0	1	0
inform_an	sp_s	0	0	0	0	0	1
inform_an	sp_t	0	0	0	0	0	1
inform_an	sp_u	0	0	0	0	0	1
inform_an	sp_v	0	0	0	0	0	1
inform_an	sp_w	0	0	0	0	0	1
inform_an	sp_x	0	0	0	0	0	1
inform_an	sp_y	1	0	0	0	0	0
inform_an	sp_z	0	1	0	0	0	0
inform_ao	sp_a	0	1	1	1	0	1
inform_ao	sp_b	1	1	0	1	0	0
inform_ao	sp_c	1	1	0	1	0	0
inform_ao	sp_d	0	1	0	1	0	0
inform_ao	sp_e	0	0	1	0	0	1
inform_ao	sp_f	1	0	0	0	0	0
inform_ao	sp_g	1	0	0	0	0	0
inform_ao	sp_h	1	0	0	0	0	0
inform_ao	sp_i	1	0	0	0	0	0
inform_ao	sp_j	1	0	0	0	0	0
inform_ao	sp_k	1	0	0	0	0	0
inform_ao	sp_l	1	1	0	0	0	0
inform_ao	sp_m	1	0	0	0	0	0
inform_ao	sp_n	1	0	0	0	0	0
inform_ao	sp_o	0	0	0	0	1	0
inform_ao	sp_p	0	0	0	0	1	0
inform_ao	sp_q	0	0	0	0	1	0
inform_ao	sp_r	0	0	0	0	1	0
inform_ao	sp_s	0	0	0	0	0	1
inform_ao	sp_t	0	0	0	0	0	1
inform_ao	sp_u	0	0	0	0	0	1
inform_ao	sp_v	0	0	0	0	0	1
inform_ao	sp_w	0	0	0	0	0	1
inform_ao	sp_x	0	0	0	0	0	1
inform_ao	sp_y	1	0	0	0	0	0
inform_ao	sp_z	0	1	0	0	0	0
inform_ap	sp_a	0	1	1	1	0	1
inform_ap	sp_b	1	1	0	1	0	0
inform_ap	sp_c	1	1	0	1	0	0
inform_ap	sp_d	0	1	0	1	0	0
inform_ap	sp_e	0	0	1	0	0	1
inform_ap	sp_f	1	0	0	0	0	0
inform_ap	sp_g	1	0	0	0	0	0
inform_ap	sp_h	1	0	0	0	0	0
inform_ap	sp_i	1	0	0	0	0	0
inform_ap	sp_j	1	0	0	0	0	0
inform_ap	sp_k	1	0	0	0	0	0
inform_ap	sp_l	1	1	0	0	0	0
inform_ap	sp_m	1	0	0	0	0	0
inform_ap	sp_n	1	0	0	0	0	0
inform_ap	sp_o	0	0	0	0	1	0
inform_ap	sp_p	0	0	0	0	1	0
inform_ap	sp_q	0	0	0	0	1	0
inform_ap	sp_r	0	0	0	0	1	0
inform_ap	sp_s	0	0	0	0	0	1
inform_ap	sp_t	0	0	0	0	0	1
inform_ap	sp_u	0	0	0	0	0	1
inform_ap	sp_v	0	0	0	0	0	1
inform_ap	sp_w	0	0	0	0	0	1
inform_ap	sp_x	0	0	0	0	0	1
inform_ap	sp_y	1	0	0	0	0	0
inform_ap	sp_z	0	1	0	0	0	0
inform_aq	sp_a	0	1	1	1	0	1
inform_aq	sp_b	1	1	0	1	0	0
inform_aq	sp_c	1	1	0	1	0	0
inform_aq	sp_d	0	1	0	1	0	0
inform_aq	sp_e	0	0	1	0	0	1
inform_aq	sp_f	1	0	0	0	0	0
inform_aq	sp_g	1	0	0	0	0	0
inform_aq	sp_h	1	0	0	0	0	0
inform_aq	sp_i	1	0	0	0	0	0
inform_aq	sp_j	1	0	0	0	0	0
inform_aq	sp_k	1	0	0	0	0	0
inform_aq	sp_l	1	1	0	0	0	0
inform_aq	sp_m	1	0	0	0	0	0
inform_aq	sp_n	1	0	0	0	0	0
inform_aq	sp_o	0	0	0	0	1	0
inform_aq	sp_p	0	0	0	0	1	0
inform_aq	sp_q	0	0	0	0	1	0
inform_aq	sp_r	0	0	0	0	1	0
inform_aq	sp_s	0	0	0	0	0	1
inform_aq	sp_t	0	0	0	0	0	1
inform_aq	sp_u	0	0	0	0	0	1
inform_aq	sp_v	0	0	0	0	0	1
inform_aq	sp_w	0	0	0	0	0	1
inform_aq	sp_x	0	0	0	0	0	1
inform_aq	sp_y	1	0	0	0	0	0
inform_aq	sp_z	0	1	0	0	0	0
inform_ar	sp_a	0	1	1	1	0	1
inform_ar	sp_b	1	1	0	1	0	0
inform_ar	sp_c	1	1	0	1	0	0
inform_ar	sp_d	0	1	0	1	0	0
inform_ar	sp_e	0	0	1	0	0	1
inform_ar	sp_f	1	0	0	0	0	0
inform_ar	sp_g	1	0	0	0	0	0
inform_ar	sp_h	1	0	0	0	0	0
inform_ar	sp_i	1	0	0	0	0	0
inform_ar	sp_j	1	0	0	0	0	0
inform_ar	sp_k	1	0	0	0	0	0
inform_ar	sp_l	1	1	0	0	0	0
inform_ar	sp_m	1	0	0	0	0	0
inform_ar	sp_n	1	0	0	0	0	0
inform_ar	sp_o	0	0	0	0	1	0
inform_ar	sp_p	0	0	0	0	1	0
inform_ar	sp_q	0	0	0	0	1	0
inform_ar	sp_r	0	0	0	0	1	0
inform_ar	sp_s	0	0	0	0	0	1
inform_ar	sp_t	0	0	0	0	0	1
inform_ar	sp_u	0	0	0	0	0	1
inform_ar	sp_v	0	0	0	0	0	1
inform_ar	sp_w	0	0	0	0	0	1
inform_ar	sp_x	0	0	0	0	0	1
inform_ar	sp_y	1	0	0	0	0	0
inform_ar	sp_z	0	1	0	0	0	0
inform_as	sp_a	0	1	1	1	0	1
inform_as	sp_b	1	1	0	1	0	0
inform_as	sp_c	1	1	0	1	0	0
inform_as	sp_d	0	1	0	1	0	0
inform_as	sp_e	0	0	1	0	0	1
inform_as	sp_f	1	0	0	0	0	0
inform_as	sp_g	1	0	0	0	0	0
inform_as	sp_h	1	0	0	0	0	0
inform_as	sp_i	1	0	0	0	0	0
inform_as	sp_j	1	0	0	0	0	0
inform_as	sp_k	1	0	0	0	0	0
inform_as	sp_l	1	1	0	0	0	0
inform_as	sp_m	1	0	0	0	0	0
inform_as	sp_n	1	0	0	0	0	0
inform_as	sp_o	0	0	0	0	1	0
inform_as	sp_p	0	0	0	0	1	0
inform_as	sp_q	0	0	0	0	1	0
inform_as	sp_r	0	0	0	0	1	0
inform_as	sp_s	0	0	0	0	0	1
inform_as	sp_t	0	0	0	0	0	1
inform_as	sp_u	0	0	0	0	0	1
inform_as	sp_v	0	0	0	0	0	1
inform_as	sp_w	0	0	0	0	0	1
inform_as	sp_x	0	0	0	0	0	1
inform_as	sp_y	1	0	0	0	0	0
inform_as	sp_z	0	1	0	0	0	0
inform_at	sp_a	0	1	1	1	0	1
inform_at	sp_b	1	1	0	1	0	0
inform_at	sp_c	1	1	0	1	0	0
inform_at	sp_d	0	1	0	1	0	0
inform_at	sp_e	0	0	1	0	0	1
inform_at	sp_f	1	0	0	0	0	0
inform_at	sp_g	1	0	0	0	0	0
inform_at	sp_h	1	0	0	0	0	0
inform_at	sp_i	1	0	0	0	0	0
inform_at	sp_j	1	0	0	0	0	0
inform_at	sp_k	1	0	0	0	0	0
inform_at	sp_l	1	1	0	0	0	0
inform_at	sp_m	1	0	0	0	0	0
inform_at	sp_n	1	0	0	0	0	0
inform_at	sp_o	0	0	0	0	1	0
inform_at	sp_p	0	0	0	0	1	0
inform_at	sp_q	0	0	0	0	1	0
inform_at	sp_r	0	0	0	0	1	0
inform_at	sp_s	0	0	0	0	0	1
inform_at	sp_t	0	0	0	0	0	1
inform_at	sp_u	0	0	0	0	0	1
inform_at	sp_v	0	0	0	0	0	1
inform_at	sp_w	0	0	0	0	0	1
inform_at	sp_x	0	0	0	0	0	1
inform_at	sp_y	1	0	0	0	0	0
inform_at	sp_z	0	1	0	0	0	0
inform_au	sp_a	0	1	1	1	0	1
inform_au	sp_b	1	1	0	1	0	0
inform_au	sp_c	1	1	0	1	0	0
inform_au	sp_d	0	1	0	1	0	0
inform_au	sp_e	0	0	1	0	0	1
inform_au	sp_f	1	0	0	0	0	0
inform_au	sp_g	1	0	0	0	0	0
inform_au	sp_h	1	0	0	0	0	0
inform_au	sp_i	1	0	0	0	0	0
inform_au	sp_j	1	0	0	0	0	0
inform_au	sp_k	1	0	0	0	0	0
inform_au	sp_l	1	1	0	0	0	0
inform_au	sp_m	1	0	0	0	0	0
inform_au	sp_n	1	0	0	0	0	0
inform_au	sp_o	0	0	0	0	1	0
inform_au	sp_p	0	0	0	0	1	0
inform_au	sp_q	0	0	0	0	1	0
inform_au	sp_r	0	0	0	0	1	0
inform_au	sp_s	0	0	0	0	0	1
inform_au	sp_t	0	0	0	0	0	1
inform_au	sp_u	0	0	0	0	0	1
inform_au	sp_v	0	0	0	0	0	1
inform_au	sp_w	0	0	0	0	0	1
inform_au	sp_x	0	0	0	0	0	1
inform_au	sp_y	1	0	0	0	0	0
inform_au	sp_z	0	1	0	0	0	0
inform_av	sp_a	0	1	1	1	0	1
inform_av	sp_b	1	1	0	1	0	0
inform_av	sp_c	1	1	0	1	0	0
inform_av	sp_d	0	1	0	1	0	0
inform_av	sp_e	0	0	1	0	0	1
inform_av	sp_f	1	0	0	0	0	0
inform_av	sp_g	1	0	0	0	0	0
inform_av	sp_h	1	0	0	0	0	0
inform_av	sp_i	1	0	0	0	0	0
inform_av	sp_j	1	0	0	0	0	0
inform_av	sp_k	1	0	0	0	0	0
inform_av	sp_l	1	1	0	0	0	0
inform_av	sp_m	1	0	0	0	0	0
inform_av	sp_n	1	0	0	0	0	0
inform_av	sp_o	0	0	0	0	1	0
inform_av	sp_p	0	0	0	0	1	0
inform_av	sp_q	0	0	0	0	1	0
inform_av	sp_r	0	0	0	0	1	0
inform_av	sp_s	0	0	0	0	0	1
inform_av	sp_t	0	0	0	0	0	1
inform_av	sp_u	0	0	0	0	0	1
inform_av	sp_v	0	0	0	0	0	1
inform_av	sp_w	0	0	0	0	0	1
inform_av	sp_x	0	0	0	0	0	1
inform_av	sp_y	1	0	0	0	0	0
inform_av	sp_z	0	1	0	0	0	0
inform_aw	sp_a	0	1	1	1	0	1
inform_aw	sp_b	1	1	0	1	0	0
inform_aw	sp_c	1	1	0	1	0	0
inform_aw	sp_d	0	1	0	1	0	0
inform_aw	sp_e	0	0	1	0	0	1
inform_aw	sp_f	1	0	0	0	0	0
inform_aw	sp_g	1	0	0	0	0	0
inform_aw	sp_h	1	0	0	0	0	0
inform_aw	sp_i	1	0	0	0	0	0
inform_aw	sp_j	1	0	0	0	0	0
inform_aw	sp_k	1	0	0	0	0	0
inform_aw	sp_l	1	1	0	0	0	0
inform_aw	sp_m	1	0	0	0	0	0
inform_aw	sp_n	1	0	0	0	0	0
inform_aw	sp_o	0	0	0	0	1	0
inform_aw	sp_p	0	0	0	0	1	0
inform_aw	sp_q	0	0	0	0	1	0
inform_aw	sp_r	0	0	0	0	1	0
inform_aw	sp_s	0	0	0	0	0	1
inform_aw	sp_t	0	0	0	0	0	1
inform_aw	sp_u	0	0	0	0	0	1
inform_aw	sp_v	0	0	0	0	0	1
inform_aw	sp_w	0	0	0	0	0	1
inform_aw	sp_x	0	0	0	0	0	1
inform_aw	sp_y	1	0	0	0	0	0
inform_aw	sp_z	0	1	0	0	0	0
inform_ax	sp_a	0	1	1	1	0	1
inform_ax	sp_b	1	1	0	1	0	0
inform_ax	sp_c	1	1	0	1	0	0
inform_ax	sp_d	0	1	0	1	0	0
inform_ax	sp_e	0	0	1	0	0	1
inform_ax	sp_f	1	0	0	0	0	0
inform_ax	sp_g	1	0	0	0	0	0
inform_ax	sp_h	1	0	0	0	0	0
inform_ax	sp_i	1	0	0	0	0	0
inform_ax	sp_j	1	0	0	0	0	0
inform_ax	sp_k	1	0	0	0	0	0
inform_ax	sp_l	1	1	0	0	0	0
inform_ax	sp_m	1	0	0	0	0	0
inform_ax	sp_n	1	0	0	0	0	0
inform_ax	sp_o	0	0	0	0	1	0
inform_ax	sp_p	0	0	0	0	1	0
inform_ax	sp_q	0	0	0	0	1	0
inform_ax	sp_r	0	0	0	0	1	0
inform_ax	sp_s	0	0	0	0	0	1
inform_ax	sp_t	0	0	0	0	0	1
inform_ax	sp_u	0	0	0	0	0	1
inform_ax	sp_v	0	0	0	0	0	1
inform_ax	sp_w	0	0	0	0	0	1
inform_ax	sp_x	0	0	0	0	0	1
inform_ax	sp_y	1	0	0	0	0	0
inform_ax	sp_z	0	1	0	0	0	0
inform_ay	sp_a	0	1	1	1	0	1
inform_ay	sp_b	1	1	0	1	0	0
inform_ay	sp_c	1	1	0	1	0	0
inform_ay	sp_d	0	1	0	1	0	0
inform_ay	sp_e	0	0	1	0	0	1
inform_ay	sp_f	1	0	0	0	0	0
inform_ay	sp_g	1	0	0	0	0	0
inform_ay	sp_h	1	0	0	0	0	0
inform_ay	sp_i	1	0	0	0	0	0
inform_ay	sp_j	1	0	0	0	0	0
inform_ay	sp_k	1	0	0	0	0	0
inform_ay	sp_l	1	1	0	0	0	0
inform_ay	sp_m	1	0	0	0	0	0
inform_ay	sp_n	1	0	0	0	0	0
inform_ay	sp_o	0	0	0	0	1	0
inform_ay	sp_p	0	0	0	0	1	0
inform_ay	sp_q	0	0	0	0	1	0
inform_ay	sp_r	0	0	0	0	1	0
inform_ay	sp_s	0	0	0	0	0	1
inform_ay	sp_t	0	0	0	0	0	1
inform_ay	sp_u	0	0	0	0	0	1
inform_ay	sp_v	0	0	0	0	0	1
inform_ay	sp_w	0	0	0	0	0	1
inform_ay	sp_x	0	0	0	0	0	1
inform_ay	sp_y	1	0	0	0	0	0
inform_ay	sp_z	0	1	0	0	0	0
inform_az	sp_a	0	1	1	1	0	1
inform_az	sp_b	1	1	0	1	0	0
inform_az	sp_c	1	1	0	1	0	0
inform_az	sp_d	0	1	0	1	0	0
inform_az	sp_e	0	0	1	0	0	1
inform_az	sp_f	1	0	0	0	0	0
inform_az	sp_g	1	0	0	0	0	0
inform_az	sp_h	1	0	0	0	0	0
inform_az	sp_i	1	0	0	0	0	0
inform_az	sp_j	1	0	0	0	0	0
inform_az	sp_k	1	0	0	0	0	0
inform_az	sp_l	1	1	0	0	0	0
inform_az	sp_m	1	0	0	0	0	0
inform_az	sp_n	1	0	0	0	0	0
inform_az	sp_o	0	0	0	0	1	0
inform_az	sp_p	0	0	0	0	1	0
inform_az	sp_q	0	0	0	0	1	0
inform_az	sp_r	0	0	0	0	1	0
inform_az	sp_s	0	0	0	0	0	1
inform_az	sp_t	0	0	0	0	0	1
inform_az	sp_u	0	0	0	0	0	1
inform_az	sp_v	0	0	0	0	0	1
inform_az	sp_w	0	0	0	0	0	1
inform_az	sp_x	0	0	0	0	0	1
inform_az	sp_y	1	0	0	0	0	0
inform_az	sp_z	0	1	0	0	0	0
inform_ba	sp_a	0	1	1	1	0	1
inform_ba	sp_b	1	1	0	1	0	0
inform_ba	sp_c	1	1	0	1	0	0
inform_ba	sp_d	0	1	0	1	0	0
inform_ba	sp_e	0	0	1	0	0	1
inform_ba	sp_f	1	0	0	0	0	0
inform_ba	sp_g	1	0	0	0	0	0
inform_ba	sp_h	1	0	0	0	0	0
inform_ba	sp_i	1	0	0	0	0	0
inform_ba	sp_j	1	0	0	0	0	0
inform_ba	sp_k	1	0	0	0	0	0
inform_ba	sp_l	1	1	0	0	0	0
inform_ba	sp_m	1	0	0	0	0	0
inform_ba	sp_n	1	0	0	0	0	0
inform_ba	sp_o	0	0	0	0	1	0
inform_ba	sp_p	0	0	0	0	1	0
inform_ba	sp_q	0	0	0	0	1	0
inform_ba	sp_r	0	0	0	0	1	0
inform_ba	sp_s	0	0	0	0	0	1
inform_ba	sp_t	0	0	0	0	0	1
inform_ba	sp_u	0	0	0	0	0	1
inform_ba	sp_v	0	0	0	0	0	1
inform_ba	sp_w	0	0	0	0	0	1
inform_ba	sp_x	0	0	0	0	0	1
inform_ba	sp_y	1	0	0	0	0	0
inform_ba	sp_z	0	1	0	0	0	0
inform_bb	sp_a	0	1	1	1	0	1
inform_bb	sp_b	1	1	0	1	0	0
inform_bb	sp_c	1	1	0	1	0	0
inform_bb	sp_d	0	1	0	1	0	0
inform_bb	sp_e	0	0	1	0	0	1
inform_bb	sp_f	1	0	0	0	0	0
inform_bb	sp_g	1	0	0	0	0	0
inform_bb	sp_h	1	0	0	0	0	0
inform_bb	sp_i	1	0	0	0	0	0
inform_bb	sp_j	1	0	0	0	0	0
inform_bb	sp_k	1	0	0	0	0	0
inform_bb	sp_l	1	1	0	0	0	0
inform_bb	sp_m	1	0	0	0	0	0
inform_bb	sp_n	1	0	0	0	0	0
inform_bb	sp_o	0	0	0	0	1	0
inform_bb	sp_p	0	0	0	0	1	0
inform_bb	sp_q	0	0	0	0	1	0
inform_bb	sp_r	0	0	0	0	1	0
inform_bb	sp_s	0	0	0	0	0	1
inform_bb	sp_t	0	0	0	0	0	1
inform_bb	sp_u	0	0	0	0	0	1
inform_bb	sp_v	0	0	0	0	0	1
inform_bb	sp_w	0	0	0	0	0	1
inform_bb	sp_x	0	0	0	0	0	1
inform_bb	sp_y	1	0	0	0	0	0
inform_bb	sp_z	0	1	0	0	0	0
inform_bc	sp_a	0	1	1	1	0	1
inform_bc	sp_b	1	1	0	1	0	0
inform_bc	sp_c	1	1	0	1	0	0
inform_bc	sp_d	0	1	0	1	0	0
inform_bc	sp_e	0	0	1	0	0	1
inform_bc	sp_f	1	0	0	0	0	0
inform_bc	sp_g	1	0	0	0	0	0
inform_bc	sp_h	1	0	0	0	0	0
inform_bc	sp_i	1	0	0	0	0	0
inform_bc	sp_j	1	0	0	0	0	0
inform_bc	sp_k	1	0	0	0	0	0
inform_bc	sp_l	1	1	0	0	0	0
inform_bc	sp_m	1	0	0	0	0	0
inform_bc	sp_n	1	0	0	0	0	0
inform_bc	sp_o	0	0	0	0	1	0
inform_bc	sp_p	0	0	0	0	1	0
inform_bc	sp_q	0	0	0	0	1	0
inform_bc	sp_r	0	0	0	0	1	0
inform_bc	sp_s	0	0	0	0	0	1
inform_bc	sp_t	0	0	0	0	0	1
inform_bc	sp_u	0	0	0	0	0	1
inform_bc	sp_v	0	0	0	0	0	1
inform_bc	sp_w	0	0	0	0	0	1
inform_bc	sp_x	0	0	0	0	0	1
inform_bc	sp_y	1	0	0	0	0	0
inform_bc	sp_z	0	1	0	0	0	0
inform_bd	sp_a	0	1	1	1	0	1
inform_bd	sp_b	1	1	0	1	0	0
inform_bd	sp_c	1	1	0	1	0	0
inform_bd	sp_d	0	1	0	1	0	0
inform_bd	sp_e	0	0	1	0	0	1
inform_bd	sp_f	1	0	0	0	0	0
inform_bd	sp_g	1	0	0	0	0	0
inform_bd	sp_h	1	0	0	0	0	0
inform_bd	sp_i	1	0	0	0	0	0
inform_bd	sp_j	1	0	0	0	0	0
inform_bd	sp_k	1	0	0	0	0	0
inform_bd	sp_l	1	1	0	0	0	0
inform_bd	sp_m	1	0	0	0	0	0
inform_bd	sp_n	1	0	0	0	0	0
inform_bd	sp_o	0	0	0	0	1	0
inform_bd	sp_p	0	0	0	0	1	0
inform_bd	sp_q	0	0	0	0	1	0
inform_bd	sp_r	0	0	0	0	1	0
inform_bd	sp_s	0	0	0	0	0	1
inform_bd	sp_t	0	0	0	0	0	1
inform_bd	sp_u	0	0	0	0	0	1
inform_bd	sp_v	0	0	0	0	0	1
inform_bd	sp_w	0	0	0	0	0	1
inform_bd	sp_x	0	0	0	0	0	1
inform_bd	sp_y	1	0	0	0	0	0
inform_bd	sp_z	0	1	0	0	0	0
inform_be	sp_a	0	1	1	1	0	1
inform_be	sp_b	1	1	0	1	0	0
inform_be	sp_c	1	1	0	1	0	0
inform_be	sp_d	0	1	0	1	0	0
inform_be	sp_e	0	0	1	0	0	1
inform_be	sp_f	1	0	0	0	0	0
inform_be	sp_g	1	0	0	0	0	0
inform_be	sp_h	1	0	0	0	0	0
inform_be	sp_i	1	0	0	0	0	0
inform_be	sp_j	1	0	0	0	0	0
inform_be	sp_k	1	0	0	0	0	0
inform_be	sp_l	1	1	0	0	0	0
inform_be	sp_m	1	0	0	0	0	0
inform_be	sp_n	1	0	0	0	0	0
inform_be	sp_o	0	0	0	0	1	0
inform_be	sp_p	0	0	0	0	1	0
inform_be	sp_q	0	0	0	0	1	0
inform_be	sp_r	0	0	0	0	1	0
inform_be	sp_s	0	0	0	0	0	1
inform_be	sp_t	0	0	0	0	0	1
inform_be	sp_u	0	0	0	0	0	1
inform_be	sp_v	0	0	0	0	0	1
inform_be	sp_w	0	0	0	0	0	1
inform_be	sp_x	0	0	0	0	0	1
inform_be	sp_y	1	0	0	0	0	0
inform_be	sp_z	0	1	0	0	0	0
inform_bf	sp_a	0	1	1	1	0	1
inform_bf	sp_b	1	1	0	1	0	0
inform_bf	sp_c	1	1	0	1	0	0
inform_bf	sp_d	0	1	0	1	0	0
inform_bf	sp_e	0	0	1	0	0	1
inform_bf	sp_f	1	0	0	0	0	0
inform_bf	sp_g	1	0	0	0	0	0
inform_bf	sp_h	1	0	0	0	0	0
inform_bf	sp_i	1	0	0	0	0	0
inform_bf	sp_j	1	0	0	0	0	0
inform_bf	sp_k	1	0	0	0	0	0
inform_bf	sp_l	1	1	0	0	0	0
inform_bf	sp_m	1	0	0	0	0	0
inform_bf	sp_n	1	0	0	0	0	0
inform_bf	sp_o	0	0	0	0	1	0
inform_bf	sp_p	0	0	0	0	1	0
inform_bf	sp_q	0	0	0	0	1	0
inform_bf	sp_r	0	0	0	0	1	0
inform_bf	sp_s	0	0	0	0	0	1
inform_bf	sp_t	0	0	0	0	0	1
inform_bf	sp_u	0	0	0	0	0	1
inform_bf	sp_v	0	0	0	0	0	1
inform_bf	sp_w	0	0	0	0	0	1
inform_bf	sp_x	0	0	0	0	0	1
inform_bf	sp_y	1	0	0	0	0	0
inform_bf	sp_z	0	1	0	0	0	0
inform_bg	sp_a	0	1	1	1	0	1
inform_bg	sp_b	1	1	0	1	0	0
inform_bg	sp_c	1	1	0	1	0	0
inform_bg	sp_d	0	1	0	1	0	0
inform_bg	sp_e	0	0	1	0	0	1
inform_bg	sp_f	1	0	0	0	0	0
inform_bg	sp_g	1	0	0	0	0	0
inform_bg	sp_h	1	0	0	0	0	0
inform_bg	sp_i	1	0	0	0	0	0
inform_bg	sp_j	1	0	0	0	0	0
inform_bg	sp_k	1	0	0	0	0	0
inform_bg	sp_l	1	1	0	0	0	0
inform_bg	sp_m	1	0	0	0	0	0
inform_bg	sp_n	1	0	0	0	0	0
inform_bg	sp_o	0	0	0	0	1	0
inform_bg	sp_p	0	0	0	0	1	0
inform_bg	sp_q	0	0	0	0	1	0
inform_bg	sp_r	0	0	0	0	1	0
inform_bg	sp_s	0	0	0	0	0	1
inform_bg	sp_t	0	0	0	0	0	1
inform_bg	sp_u	0	0	0	0	0	1
inform_bg	sp_v	0	0	0	0	0	1
inform_bg	sp_w	0	0	0	0	0	1
inform_bg	sp_x	0	0	0	0	0	1
inform_bg	sp_y	1	0	0	0	0	0
inform_bg	sp_z	0	1	0	0	0	0
inform_bh	sp_a	0	1	1	1	0	1
inform_bh	sp_b	1	1	0	1	0	0
inform_bh	sp_c	1	1	0	1	0	0
inform_bh	sp_d	0	1	0	1	0	0
inform_bh	sp_e	0	0	1	0	0	1
inform_bh	sp_f	1	0	0	0	0	0
inform_bh	sp_g	1	0	0	0	0	0
inform_bh	sp_h	1	0	0	0	0	0
inform_bh	sp_i	1	0	0	0	0	0
inform_bh	sp_j	1	0	0	0	0	0
inform_bh	sp_k	1	0	0	0	0	0
inform_bh	sp_l	1	1	0	0	0	0
inform_bh	sp_m	1	0	0	0	0	0
inform_bh	sp_n	1	0	0	0	0	0
inform_bh	sp_o	0	0	0	0	1	0
inform_bh	sp_p	0	0	0	0	1	0
inform_bh	sp_q	0	0	0	0	1	0
inform_bh	sp_r	0	0	0	0	1	0
inform_bh	sp_s	0	0	0	0	0	1
inform_bh	sp_t	0	0	0	0	0	1
inform_bh	sp_u	0	0	0	0	0	1
inform_bh	sp_v	0	0	0	0	0	1
inform_bh	sp_w	0	0	0	0	0	1
inform_bh	sp_x	0	0	0	0	0	1
inform_bh	sp_y	1	0	0	0	0	0
inform_bh	sp_z	0	1	0	0	0	0
inform_bi	sp_a	0	1	1	1	0	1
inform_bi	sp_b	1	1	0	1	0	0
inform_bi	sp_c	1	1	0	1	0	0
inform_bi	sp_d	0	1	0	1	0	0
inform_bi	sp_e	0	0	1	0	0	1
inform_bi	sp_f	1	0	0	0	0	0
inform_bi	sp_g	1	0	0	0	0	0
inform_bi	sp_h	1	0	0	0	0	0
inform_bi	sp_i	1	0	0	0	0	0
inform_bi	sp_j	1	0	0	0	0	0
inform_bi	sp_k	1	0	0	0	0	0
inform_bi	sp_l	1	1	0	0	0	0
inform_bi	sp_m	1	0	0	0	0	0
inform_bi	sp_n	1	0	0	0	0	0
inform_bi	sp_o	0	0	0	0	1	0
inform_bi	sp_p	0	0	0	0	1	0
inform_bi	sp_q	0	0	0	0	1	0
inform_bi	sp_r	0	0	0	0	1	0
inform_bi	sp_s	0	0	0	0	0	1
inform_bi	sp_t	0	0	0	0	0	1
inform_bi	sp_u	0	0	0	0	0	1
inform_bi	sp_v	0	0	0	0	0	1
inform_bi	sp_w	0	0	0	0	0	1
inform_bi	sp_x	0	0	0	0	0	1
inform_bi	sp_y	1	0	0	0	0	0
inform_bi	sp_z	0	1	0	0	0	0
inform_bj	sp_a	0	1	1	1	0	1
inform_bj	sp_b	1	1	0	1	0	0
inform_bj	sp_c	1	1	0	1	0	0
inform_bj	sp_d	0	1	0	1	0	0
inform_bj	sp_e	0	0	1	0	0	1
inform_bj	sp_f	1	0	0	0	0	0
inform_bj	sp_g	1	0	0	0	0	0
inform_bj	sp_h	1	0	0	0	0	0
inform_bj	sp_i	1	0	0	0	0	0
inform_bj	sp_j	1	0	0	0	0	0
inform_bj	sp_k	1	0	0	0	0	0
inform_bj	sp_l	0	1	0	0	0	0
inform_bj	sp_m	1	0	0	0	0	0
inform_bj	sp_n	1	0	0	0	0	0
inform_bj	sp_o	0	0	0	0	1	0
inform_bj	sp_p	0	0	0	0	1	0
inform_bj	sp_q	0	0	0	0	1	0
inform_bj	sp_r	0	0	0	0	1	0
inform_bj	sp_s	0	0	0	0	0	1
inform_bj	sp_t	0	0	0	0	0	1
inform_bj	sp_u	0	0	0	0	0	1
inform_bj	sp_v	0	0	0	0	0	1
inform_bj	sp_x	0	0	0	0	0	1
inform_bj	sp_y	1	0	0	0	0	0
inform_bj	sp_z	0	1	0	0	0	0
inform_bk	sp_a	0	1	1	1	0	1
inform_bk	sp_b	1	1	0	1	0	0
inform_bk	sp_c	1	1	0	1	0	0
inform_bk	sp_d	0	1	0	1	0	0
inform_bk	sp_e	0	0	1	0	0	1
inform_bk	sp_f	1	0	0	0	0	0
inform_bk	sp_g	1	0	0	0	0	0
inform_bk	sp_h	1	0	0	0	0	0
inform_bk	sp_i	1	0	0	0	0	0
inform_bk	sp_j	1	0	0	0	0	0
inform_bk	sp_k	1	0	0	0	0	0
inform_bk	sp_l	0	1	0	0	0	0
inform_bk	sp_m	1	0	0	0	0	0
inform_bk	sp_n	1	0	0	0	0	0
inform_bk	sp_o	0	0	0	0	1	0
inform_bk	sp_p	0	0	0	0	1	0
inform_bk	sp_q	0	0	0	0	1	0
inform_bk	sp_r	0	0	0	0	1	0
inform_bk	sp_t	0	0	0	0	0	1
inform_bk	sp_u	0	0	0	0	0	1
inform_bk	sp_v	0	0	0	0	0	1
inform_bk	sp_x	0	0	0	0	0	1
inform_bk	sp_y	1	0	0	0	0	0
inform_bk	sp_z	0	1	0	0	0	0
inform_bl	sp_a	0	1	1	1	0	1
inform_bl	sp_b	1	1	0	1	0	0
inform_bl	sp_c	1	1	0	1	0	0
inform_bl	sp_d	0	1	0	1	0	0
inform_bl	sp_e	0	0	1	0	0	1
inform_bl	sp_f	1	0	0	0	0	0
inform_bl	sp_g	1	0	0	0	0	0
inform_bl	sp_h	1	0	0	0	0	0
inform_bl	sp_i	1	0	0	0	0	0
inform_bl	sp_j	1	0	0	0	0	0
inform_bl	sp_k	1	0	0	0	0	0
inform_bl	sp_l	0	1	0	0	0	0
inform_bl	sp_m	1	0	0	0	0	0
inform_bl	sp_n	1	0	0	0	0	0
inform_bl	sp_o	0	0	0	0	1	0
inform_bl	sp_p	0	0	0	0	1	0
inform_bl	sp_q	0	0	0	0	1	0
inform_bl	sp_r	0	0	0	0	1	0
inform_bl	sp_t	0	0	0	0	0	1
inform_bl	sp_u	0	0	0	0	0	1
inform_bl	sp_v	0	0	0	0	0	1
inform_bl	sp_x	0	0	0	0	0	1
inform_bl	sp_y	1	0	0	0	0	0
inform_bl	sp_z	0	1	0	0	0	0
inform_bm	sp_a	0	1	1	1	0	1
inform_bm	sp_b	1	1	0	1	0	0
inform_bm	sp_c	1	1	0	1	0	0
inform_bm	sp_d	0	1	0	1	0	0
inform_bm	sp_e	0	0	1	0	0	1
inform_bm	sp_f	1	0	0	0	0	0
inform_bm	sp_g	1	0	0	0	0	0
inform_bm	sp_h	1	0	0	0	0	0
inform_bm	sp_i	1	0	0	0	0	0
inform_bm	sp_j	1	0	0	0	0	0
inform_bm	sp_k	1	0	0	0	0	0
inform_bm	sp_l	0	1	0	0	0	0
inform_bm	sp_m	1	0	0	0	0	0
inform_bm	sp_n	1	0	0	0	0	0
inform_bm	sp_o	0	0	0	0	1	0
inform_bm	sp_p	0	0	0	0	1	0
inform_bm	sp_q	0	0	0	0	1	0
inform_bm	sp_r	0	0	0	0	1	0
inform_bm	sp_t	0	0	0	0	0	1
inform_bm	sp_u	0	0	0	0	0	1
inform_bm	sp_v	0	0	0	0	0	1
inform_bm	sp_x	0	0	0	0	0	1
inform_bm	sp_y	1	0	0	0	0	0
inform_bm	sp_z	0	1	0	0	0	0
inform_bn	sp_a	0	1	1	1	0	1
inform_bn	sp_b	1	1	0	1	0	0
inform_bn	sp_c	1	1	0	1	0	0
inform_bn	sp_d	0	1	0	1	0	0
inform_bn	sp_e	0	0	1	0	0	1
inform_bn	sp_f	1	0	0	0	0	0
inform_bn	sp_g	1	0	0	0	0	0
inform_bn	sp_h	1	0	0	0	0	0
inform_bn	sp_i	1	0	0	0	0	0
inform_bn	sp_j	1	0	0	0	0	0
inform_bn	sp_k	1	0	0	0	0	0
inform_bn	sp_l	0	1	0	0	0	0
inform_bn	sp_m	1	0	0	0	0	0
inform_bn	sp_n	1	0	0	0	0	0
inform_bn	sp_o	0	0	0	0	1	0
inform_bn	sp_p	0	0	0	0	1	0
inform_bn	sp_q	0	0	0	0	1	0
inform_bn	sp_r	0	0	0	0	1	0
inform_bn	sp_t	0	0	0	0	0	1
inform_bn	sp_u	0	0	0	0	0	1
inform_bn	sp_v	0	0	0	0	0	1
inform_bn	sp_x	0	0	0	0	0	1
inform_bn	sp_y	1	0	0	0	0	0
inform_bn	sp_z	0	1	0	0	0	0
inform_bo	sp_a	0	1	1	1	0	1
inform_bo	sp_b	1	1	0	1	0	0
inform_bo	sp_c	1	1	0	1	0	0
inform_bo	sp_d	0	1	0	1	0	0
inform_bo	sp_e	0	0	1	0	0	1
inform_bo	sp_f	1	0	0	0	0	0
inform_bo	sp_g	1	0	0	0	0	0
inform_bo	sp_h	1	0	0	0	0	0
inform_bo	sp_i	1	0	0	0	0	0
inform_bo	sp_j	1	0	0	0	0	0
inform_bo	sp_k	1	0	0	0	0	0
inform_bo	sp_l	0	1	0	0	0	0
inform_bo	sp_m	1	0	0	0	0	0
inform_bo	sp_n	1	0	0	0	0	0
inform_bo	sp_o	0	0	0	0	1	0
inform_bo	sp_p	0	0	0	0	1	0
inform_bo	sp_q	0	0	0	0	1	0
inform_bo	sp_r	0	0	0	0	1	0
inform_bo	sp_t	0	0	0	0	0	1
inform_bo	sp_u	0	0	0	0	0	1
inform_bo	sp_v	0	0	0	0	0	1
inform_bo	sp_x	0	0	0	0	0	1
inform_bo	sp_y	1	0	0	0	0	0
inform_bo	sp_z	0	1	0	0	0	0
inform_bp	sp_a	0	1	1	1	0	1
inform_bp	sp_b	1	1	0	1	0	0
inform_bp	sp_c	1	1	0	1	0	0
inform_bp	sp_d	0	1	0	1	0	0
inform_bp	sp_e	0	0	1	0	0	1
inform_bp	sp_f	1	0	0	0	0	0
inform_bp	sp_g	1	0	0	0	0	0
inform_bp	sp_h	1	0	0	0	0	0
inform_bp	sp_i	1	0	0	0	0	0
inform_bp	sp_k	1	0	0	0	0	0
inform_bp	sp_l	0	1	0	0	0	0
inform_bp	sp_m	1	0	0	0	0	0
inform_bp	sp_n	1	0	0	0	0	0
inform_bp	sp_o	0	0	0	0	1	0
inform_bp	sp_p	0	0	0	0	1	0
inform_bp	sp_q	0	0	0	0	1	0
inform_bp	sp_r	0	0	0	0	1	0
inform_bp	sp_t	0	0	0	0	0	1
inform_bp	sp_u	0	0	0	0	0	1
inform_bp	sp_v	0	0	0	0	0	1
inform_bp	sp_x	0	0	0	0	0	1
inform_bp	sp_y	1	0	0	0	0	0
inform_bp	sp_z	0	1	0	0	0	0
inform_bq	sp_a	0	1	1	1	0	1
inform_bq	sp_b	1	1	0	1	0	0
inform_bq	sp_c	1	1	0	1	0	0
inform_bq	sp_d	0	1	0	1	0	0
inform_bq	sp_e	0	0	1	0	0	1
inform_bq	sp_f	1	0	0	0	0	0
inform_bq	sp_g	1	0	0	0	0	0
inform_bq	sp_h	1	0	0	0	0	0
inform_bq	sp_i	1	0	0	0	0	0
inform_bq	sp_l	0	1	0	0	0	0
inform_bq	sp_m	1	0	0	0	0	0
inform_bq	sp_n	1	0	0	0	0	0
inform_bq	sp_o	0	0	0	0	1	0
inform_bq	sp_p	0	0	0	0	1	0
inform_bq	sp_q	0	0	0	0	1	0
inform_bq	sp_r	0	0	0	0	1	0
inform_bq	sp_t	0	0	0	0	0	1
inform_bq	sp_u	0	0	0	0	0	1
inform_bq	sp_v	0	0	0	0	0	1
inform_bq	sp_x	0	0	0	0	0	1
inform_bq	sp_y	1	0	0	0	0	0
inform_bq	sp_z	0	1	0	0	0	0
inform_br	sp_a	0	1	1	1	0	1
inform_br	sp_b	1	1	0	1	0	0
inform_br	sp_c	1	1	0	1	0	0
inform_br	sp_d	0	1	0	1	0	0
inform_br	sp_e	0	0	1	0	0	1
inform_br	sp_f	1	0	0	0	0	0
inform_br	sp_g	1	0	0	0	0	0
inform_br	sp_h	1	0	0	0	0	0
inform_br	sp_i	1	0	0	0	0	0
inform_br	sp_l	0	1	0	0	0	0
inform_br	sp_m	1	0	0	0	0	0
inform_br	sp_n	1	0	0	0	0	0
inform_br	sp_o	0	0	0	0	1	0
inform_br	sp_p	0	0	0	0	1	0
inform_br	sp_q	0	0	0	0	1	0
inform_br	sp_r	0	0	0	0	1	0
inform_br	sp_t	0	0	0	0	0	1
inform_br	sp_u	0	0	0	0	0	1
inform_br	sp_v	0	0	0	0	0	1
inform_br	sp_x	0	0	0	0	0	1
inform_br	sp_y	1	0	0	0	0	0
inform_br	sp_z	0	1	0	0	0	0
inform_bs	sp_a	0	1	1	1	0	1
inform_bs	sp_b	1	1	0	1	0	0
inform_bs	sp_c	1	1	0	1	0	0
inform_bs	sp_d	0	1	0	1	0	0
inform_bs	sp_e	0	0	1	0	0	1
inform_bs	sp_f	1	0	0	0	0	0
inform_bs	sp_g	1	0	0	0	0	0
inform_bs	sp_h	1	0	0	0	0	0
inform_bs	sp_i	1	0	0	0	0	0
inform_bs	sp_l	0	1	0	0	0	0
inform_bs	sp_m	1	0	0	0	0	0
inform_bs	sp_n	1	0	0	0	0	0
inform_bs	sp_o	0	0	0	0	1	0
inform_bs	sp_p	0	0	0	0	1	0
inform_bs	sp_q	0	0	0	0	1	0
inform_bs	sp_r	0	0	0	0	1	0
inform_bs	sp_t	0	0	0	0	0	1
inform_bs	sp_u	0	0	0	0	0	1
inform_bs	sp_v	0	0	0	0	0	1
inform_bs	sp_x	0	0	0	0	0	1
inform_bs	sp_y	1	0	0	0	0	0
inform_bs	sp_z	0	1	0	0	0	0
inform_bt	sp_a	0	1	1	1	0	1
inform_bt	sp_b	1	1	0	1	0	0
inform_bt	sp_c	1	1	0	1	0	0
inform_bt	sp_d	0	1	0	1	0	0
inform_bt	sp_e	0	0	1	0	0	1
inform_bt	sp_f	1	0	0	0	0	0
inform_bt	sp_g	1	0	0	0	0	0
inform_bt	sp_h	1	0	0	0	0	0
inform_bt	sp_i	1	0	0	0	0	0
inform_bt	sp_l	0	1	0	0	0	0
inform_bt	sp_m	1	0	0	0	0	0
inform_bt	sp_n	1	0	0	0	0	0
inform_bt	sp_o	0	0	0	0	1	0
inform_bt	sp_p	0	0	0	0	1	0
inform_bt	sp_q	0	0	0	0	1	0
inform_bt	sp_r	0	0	0	0	1	0
inform_bt	sp_t	0	0	0	0	0	1
inform_bt	sp_u	0	0	0	0	0	1
inform_bt	sp_v	0	0	0	0	0	1
inform_bt	sp_x	0	0	0	0	0	1
inform_bt	sp_y	1	0	0	0	0	0
inform_bt	sp_z	0	1	0	0	0	0
inform_bu	sp_a	0	1	1	1	0	1
inform_bu	sp_b	1	1	0	1	0	0
inform_bu	sp_c	1	1	0	1	0	0
inform_bu	sp_d	0	1	0	1	0	0
inform_bu	sp_e	0	0	1	0	0	1
inform_bu	sp_f	1	0	0	0	0	0
inform_bu	sp_g	1	0	0	0	0	0
inform_bu	sp_h	1	0	0	0	0	0
inform_bu	sp_i	1	0	0	0	0	0
inform_bu	sp_l	0	1	0	0	0	0
inform_bu	sp_m	1	0	0	0	0	0
inform_bu	sp_n	1	0	0	0	0	0
inform_bu	sp_o	0	0	0	0	1	0
inform_bu	sp_p	0	0	0	0	1	0
inform_bu	sp_q	0	0	0	0	1	0
inform_bu	sp_r	0	0	0	0	1	0
inform_bu	sp_t	0	0	0	0	0	1
inform_bu	sp_u	0	0	0	0	0	1
inform_bu	sp_v	0	0	0	0	0	1
inform_bu	sp_x	0	0	0	0	0	1
inform_bu	sp_y	1	0	0	0	0	0
inform_bu	sp_z	0	1	0	0	0	0
inform_bv	sp_a	0	1	1	1	0	1
inform_bv	sp_b	1	1	0	1	0	0
inform_bv	sp_c	1	0	0	1	0	0
inform_bv	sp_d	0	1	0	1	0	0
inform_bv	sp_e	0	0	1	0	0	1
inform_bv	sp_f	1	0	0	0	0	0
inform_bv	sp_g	1	0	0	0	0	0
inform_bv	sp_h	1	0	0	0	0	0
inform_bv	sp_i	1	0	0	0	0	0
inform_bv	sp_l	0	1	0	0	0	0
inform_bv	sp_m	1	0	0	0	0	0
inform_bv	sp_n	1	0	0	0	0	0
inform_bv	sp_o	0	0	0	0	1	0
inform_bv	sp_p	0	0	0	0	1	0
inform_bv	sp_q	0	0	0	0	1	0
inform_bv	sp_r	0	0	0	0	1	0
inform_bv	sp_t	0	0	0	0	0	1
inform_bv	sp_u	0	0	0	0	0	1
inform_bv	sp_x	0	0	0	0	0	1
inform_bv	sp_y	1	0	0	0	0	0
inform_bv	sp_z	0	1	0	0	0	0
inform_bw	sp_a	0	1	1	1	0	1
inform_bw	sp_b	1	1	0	1	0	0
inform_bw	sp_c	1	0	0	1	0	0
inform_bw	sp_d	0	1	0	1	0	0
inform_bw	sp_e	0	0	1	0	0	1
inform_bw	sp_f	1	0	0	0	0	0
inform_bw	sp_g	1	0	0	0	0	0
inform_bw	sp_h	1	0	0	0	0	0
inform_bw	sp_i	1	0	0	0	0	0
inform_bw	sp_l	0	1	0	0	0	0
inform_bw	sp_m	1	0	0	0	0	0
inform_bw	sp_o	0	0	0	0	1	0
inform_bw	sp_p	0	0	0	0	1	0
inform_bw	sp_q	0	0	0	0	1	0
inform_bw	sp_r	0	0	0	0	1	0
inform_bw	sp_t	0	0	0	0	0	1
inform_bw	sp_u	0	0	0	0	0	1
inform_bw	sp_x	0	0	0	0	0	1
inform_bw	sp_y	1	0	0	0	0	0
inform_bw	sp_z	0	1	0	0	0	0
inform_bx	sp_a	0	1	1	1	0	1
inform_bx	sp_b	1	1	0	1	0	0
inform_bx	sp_c	1	0	0	1	0	0
inform_bx	sp_d	0	1	0	1	0	0
inform_bx	sp_e	0	0	1	0	0	1
inform_bx	sp_f	1	0	0	0	0	0
inform_bx	sp_g	1	0	0	0	0	0
inform_bx	sp_h	1	0	0	0	0	0
inform_bx	sp_i	1	0	0	0	0	0
inform_bx	sp_l	0	1	0	0	0	0
inform_bx	sp_m	1	0	0	0	0	0
inform_bx	sp_o	0	0	0	0	1	0
inform_bx	sp_p	0	0	0	0	1	0
inform_bx	sp_q	0	0	0	0	1	0
inform_bx	sp_r	0	0	0	0	1	0
inform_bx	sp_t	0	0	0	0	0	1
inform_bx	sp_u	0	0	0	0	0	1
inform_bx	sp_x	0	0	0	0	0	1
inform_bx	sp_y	1	0	0	0	0	0
inform_bx	sp_z	0	1	0	0	0	0
inform_by	sp_a	0	1	1	1	0	1
inform_by	sp_b	1	1	0	1	0	0
inform_by	sp_c	1	0	0	1	0	0
inform_by	sp_d	0	1	0	1	0	0
inform_by	sp_e	0	0	1	0	0	1
inform_by	sp_f	1	0	0	0	0	0
inform_by	sp_g	1	0	0	0	0	0
inform_by	sp_h	1	0	0	0	0	0
inform_by	sp_i	1	0	0	0	0	0
inform_by	sp_l	0	1	0	0	0	0
inform_by	sp_m	1	0	0	0	0	0
inform_by	sp_o	0	0	0	0	1	0
inform_by	sp_p	0	0	0	0	1	0
inform_by	sp_q	0	0	0	0	1	0
inform_by	sp_r	0	0	0	0	1	0
inform_by	sp_t	0	0	0	0	0	1
inform_by	sp_u	0	0	0	0	0	1
inform_by	sp_x	0	0	0	0	0	1
inform_by	sp_y	1	0	0	0	0	0
inform_by	sp_z	0	1	0	0	0	0
inform_bz	sp_a	0	1	1	1	0	1
inform_bz	sp_b	1	1	0	1	0	0
inform_bz	sp_c	1	0	0	1	0	0
inform_bz	sp_d	0	1	0	1	0	0
inform_bz	sp_e	0	0	1	0	0	1
inform_bz	sp_f	1	0	0	0	0	0
inform_bz	sp_g	1	0	0	0	0	0
inform_bz	sp_h	1	0	0	0	0	0
inform_bz	sp_i	1	0	0	0	0	0
inform_bz	sp_l	0	1	0	0	0	0
inform_bz	sp_m	1	0	0	0	0	0
inform_bz	sp_o	0	0	0	0	1	0
inform_bz	sp_p	0	0	0	0	1	0
inform_bz	sp_q	0	0	0	0	1	0
inform_bz	sp_r	0	0	0	0	1	0
inform_bz	sp_t	0	0	0	0	0	1
inform_bz	sp_u	0	0	0	0	0	1
inform_bz	sp_x	0	0	0	0	0	1
inform_bz	sp_y	1	0	0	0	0	0
inform_bz	sp_z	0	1	0	0	0	0
inform_ca	sp_a	0	1	1	1	0	1
inform_ca	sp_b	1	1	0	1	0	0
inform_ca	sp_c	1	0	0	1	0	0
inform_ca	sp_d	0	1	0	1	0	0
inform_ca	sp_e	0	0	1	0	0	1
inform_ca	sp_f	1	0	0	0	0	0
inform_ca	sp_g	1	0	0	0	0	0
inform_ca	sp_h	1	0	0	0	0	0
inform_ca	sp_i	1	0	0	0	0	0
inform_ca	sp_l	0	1	0	0	0	0
inform_ca	sp_m	1	0	0	0	0	0
inform_ca	sp_o	0	0	0	0	1	0
inform_ca	sp_p	0	0	0	0	1	0
inform_ca	sp_q	0	0	0	0	1	0
inform_ca	sp_r	0	0	0	0	1	0
inform_ca	sp_t	0	0	0	0	0	1
inform_ca	sp_u	0	0	0	0	0	1
inform_ca	sp_x	0	0	0	0	0	1
inform_ca	sp_y	1	0	0	0	0	0
inform_ca	sp_z	0	1	0	0	0	0
inform_cb	sp_a	0	1	1	1	0	1
inform_cb	sp_b	1	1	0	1	0	0
inform_cb	sp_c	1	0	0	1	0	0
inform_cb	sp_d	0	1	0	1	0	0
inform_cb	sp_e	0	0	1	0	0	1
inform_cb	sp_f	1	0	0	0	0	0
inform_cb	sp_g	1	0	0	0	0	0
inform_cb	sp_h	1	0	0	0	0	0
inform_cb	sp_i	1	0	0	0	0	0
inform_cb	sp_l	0	1	0	0	0	0
inform_cb	sp_m	1	0	0	0	0	0
inform_cb	sp_o	0	0	0	0	1	0
inform_cb	sp_p	0	0	0	0	1	0
inform_cb	sp_q	0	0	0	0	1	0
[truncated: 1,094 more rows]
