# Supplementary material for: Quantitative ethnobotany of plants used for vernacular building construction in Ghana
Source: PLoS One. 2024 Nov 15;19(11):e0313778. doi: 10.1371/journal.pone.0313778 (PMC11567639; doi:10.1371/journal.pone.0313778)
Supplement: S2 Table — (XLSX) [file pone.0313778.s002.xlsx]

## Sheet: Sheet1
Scientific name	Local name	Nur	Na	Nur-Na	Nur-1	IAR
Bambusa vulgaris Schrad. ex J.C.Wendl.	Pamploti	440	4	436	439	0.993166
Borassus aethiopum Mart.	Agorti	406	2	404	405	0.997531
Elaeis guineensis Jacq.	Deti	397	2	395	396	0.997475
Senna siamea (Lam.) H.S.Irwin & Barneby	Zangarati	288	3	285	287	0.993031
Azadirachta indica A.Juss.	Liliti	265	3	262	264	0.992424
Funtumia africana (Benth.) Stapf	Kpomi	199	2	197	198	0.994949
Rhipsalis baccifera (J.S.Muell) Stearn	Adzorka	187	1	186	186	1
Raphia palma-pinus (Gaertn.) Hutch.	Ebe	175	1	174	174	1
Antiaris toxicaria (J.F.Gmel.) Lesch.	Logo	163	1	162	162	1
Bridelia ferruginea Benth.	Akamiti	137	1	136	136	1
Baphia nitida G.Lodd.	Toti	130	1	129	129	1
Cryptolepis nigrescens (Wennberg) L.Joubert & Bruyns	Globo	127	1	126	126	1
Andropogon gayanus Kunth	-	124	1	123	123	1
Musa × sapientum L.	Toworka	121	1	120	120	1
Anogeissus leiocarpa (DC.) Guill. & Perr.	Hehe/Hihe	110	1	109	109	1
Gardenia ternifolia Schumach. & Thonn.	Efeti	101	1	100	100	1
Leucaena leucocephala (Lam.) de Wit	Klikagbe	91	1	90	90	1
Eremospatha macrocarpa Schaedtler	Mfia/cane	83	1	82	82	1
Avicennia germinans (L.) L.	Amuti/ Amutsi	81	1	80	80	1
Cyperus papyrus L.	Keti	79	1	78	78	1
Tectona grandis L.f.	Teak/Bimbok	74	1	73	73	1
Cocos nucifera L.	Neti	73	1	72	72	1
Tamarindus indica L.	Eforti	68	1	67	67	1
Diospyros mespiliformis Hochst. ex A.DC.	Keyi/Keke	67	1	66	66	1
Raphia hookeri G. Mann & H. Wendl.	Alati	62	1	61	61	1
Typha domingensis Pers.	Ava	61	1	60	60	1
